# Supplementary material for: Introduction of the Exocelinacasuarina-group, with a key to its representatives and descriptions of 19 new species from New Guinea (Coleoptera, Dytiscidae, Copelatinae)
Source: Zookeys. 2018 Dec 6;(803):7–70. doi: 10.3897/zookeys.803.28903 (PMC6390078; doi:10.3897/zookeys.803.28903)
Supplement: XML Treatment for Exocelina bewani [file zookeys.803.28903-treatment3.xml]

<!DOCTYPE tp:taxon-treatment
  PUBLIC "-//TaxonX//DTD Taxonomic Treatment Publishing DTD v0 20100105//EN" "tax-treatment-NSO.dtd">
<tp:taxon-treatment xmlns:tp="http://www.plazi.org/taxpub"><tp:treatment-meta><kwd-group><label>Taxon classification</label><kwd><named-content xmlns:xlink="http://www.w3.org/1999/xlink" content-type="kingdom">Animalia</named-content></kwd><kwd><named-content xmlns:xlink="http://www.w3.org/1999/xlink" content-type="order">Coleoptera</named-content></kwd><kwd><named-content xmlns:xlink="http://www.w3.org/1999/xlink" content-type="family">Dytiscidae</named-content></kwd></kwd-group><mixed-citation publication-type="journal"><person-group><name><surname>Shaverdo</surname><given-names>Helena</given-names></name><name><surname>Sagata</surname><given-names>Katayo</given-names></name><name><surname>Balke</surname><given-names>Michael</given-names></name></person-group><article-title>Introduction of the <italic><tp:taxon-name><tp:taxon-name-part taxon-name-part-type="genus" reg="Exocelina">Exocelina</tp:taxon-name-part><tp:taxon-name-part taxon-name-part-type="species" reg="casuarina">casuarina</tp:taxon-name-part></tp:taxon-name></italic>-group, with a key to its representatives and descriptions of 19 new species from New Guinea (<tp:taxon-name><tp:taxon-name-part taxon-name-part-type="order">Coleoptera</tp:taxon-name-part></tp:taxon-name>, <tp:taxon-name><tp:taxon-name-part taxon-name-part-type="family">Dytiscidae</tp:taxon-name-part></tp:taxon-name>, <tp:taxon-name><tp:taxon-name-part taxon-name-part-type="subfamily">Copelatinae</tp:taxon-name-part></tp:taxon-name>)</article-title><source>Zookeys</source><day>6</day><month>12</month><year>2018</year><volume>2018</volume><issue>803</issue><fpage>7</fpage><lpage>70</lpage><pub-id pub-id-type="doi">10.3897/zookeys.803.28903</pub-id></mixed-citation></tp:treatment-meta><tp:nomenclature><label>3.</label><tp:taxon-name>
            <tp:taxon-name-part taxon-name-part-type="genus" reg="Exocelina">Exocelina</tp:taxon-name-part>
            <tp:taxon-name-part taxon-name-part-type="species" reg="bewani">bewani</tp:taxon-name-part>
            <object-id xmlns:xlink="http://www.w3.org/1999/xlink" content-type="zoobank" xlink:type="simple">http://zoobank.org/8B3BBF57-4E24-446C-BC66-44AB12E15B7E</object-id>
          </tp:taxon-name><tp:taxon-authority>Shaverdo &amp; Balke</tp:taxon-authority><tp:taxon-status xmlns:xlink="http://www.w3.org/1999/xlink" xlink:type="simple">sp. n.</tp:taxon-status><xref ref-type="fig" rid="F4">Figs 13</xref><xref ref-type="fig" rid="F14">, 37</xref><tp:nomenclature-citation-list><tp:nomenclature-citation><tp:taxon-name>
                <tp:taxon-name-part taxon-name-part-type="genus" reg="Exocelina">Exocelina</tp:taxon-name-part>
              </tp:taxon-name><comment>undescribed sp. MB1296: <xref ref-type="bibr" rid="B20">Toussaint et al. 2014</xref>: supplementary figs 1–4, table 2; <xref ref-type="bibr" rid="B21">Toussaint et al. 2015</xref>: supplementary figs S1–S2, table S3.</comment></tp:nomenclature-citation><tp:nomenclature-citation><tp:taxon-name>
                <tp:taxon-name-part taxon-name-part-type="genus" reg="Exocelina">Exocelina</tp:taxon-name-part>
                <tp:taxon-name-part taxon-name-part-type="species" reg="bewani">bewani</tp:taxon-name-part>
              </tp:taxon-name><comment>_New_Guinea_MB1296: <xref ref-type="bibr" rid="B21">Toussaint et al. 2015</xref>: supplementary information S5–S6.</comment></tp:nomenclature-citation></tp:nomenclature-citation-list></tp:nomenclature><tp:treatment-sec sec-type="type locality" id="SECID0E3YAG"><title>Type locality.</title><p>Papua New Guinea: Sandaun Province, Bewani Mts, approximately <named-content xmlns:xlink="http://www.w3.org/1999/xlink" content-type="dwc:verbatimCoordinates" xlink:type="simple"><named-content content-type="geo-json" specific-use="{&#34;type&#34;:&#34;Point&#34;,&#34;coordinates&#34;:[141.170500,-3.085500]}" id="NCID0EFZAG" xlink:type="simple">03°05.13'S, 141°10.23'E</named-content></named-content>., 400 m a.s.l.</p></tp:treatment-sec><tp:treatment-sec sec-type="type material" id="SECID0EKZAG"><title>Type material.</title><p><italic>Holotype</italic>: male “Papua New Guinea: Sandaun, Bewani Stn., limestone creek@base of Bewani Mts., 400 m, 12.iv.2006, nr. <named-content xmlns:xlink="http://www.w3.org/1999/xlink" content-type="dwc:verbatimCoordinates" xlink:type="simple"><named-content content-type="geo-json" specific-use="{&#34;type&#34;:&#34;Point&#34;,&#34;coordinates&#34;:[141.170450,-3.085500]}" id="NCID0EVZAG" xlink:type="simple">03.05.130S 141.10.227E</named-content></named-content>, Balke &amp; Sagata (<abbrev xmlns:xlink="http://www.w3.org/1999/xlink" xlink:title="Papua New Guinea" id="ABBRID0E1ZAG" xlink:type="simple">PNG</abbrev> 39)”, “M.Balke 1296” [green] (<named-content xmlns:xlink="http://www.w3.org/1999/xlink" content-type="dwc:institutional_code" xlink:type="simple">ZSM</named-content>). <italic>Paratypes</italic>: 2 males, 1 female with the same label as the holotype (<named-content xmlns:xlink="http://www.w3.org/1999/xlink" content-type="dwc:institutional_code" xlink:type="simple">NHMW</named-content>, <named-content xmlns:xlink="http://www.w3.org/1999/xlink" content-type="dwc:institutional_code" xlink:type="simple">ZSM</named-content>).</p></tp:treatment-sec><tp:treatment-sec sec-type="description" id="SECID0EP1AG"><title>Description.</title><p><italic>Body size and form</italic>: Beetle small: <abbrev xmlns:xlink="http://www.w3.org/1999/xlink" xlink:title="total body length without head" id="ABBRID0EX1AG" xlink:type="simple">TL-H</abbrev> 3.05–3.25 mm, <abbrev xmlns:xlink="http://www.w3.org/1999/xlink" xlink:title="total body length" id="ABBRID0E21AG" xlink:type="simple">TL</abbrev> 3.35–3.55 mm, <abbrev xmlns:xlink="http://www.w3.org/1999/xlink" xlink:title="maximum body width" id="ABBRID0E61AG" xlink:type="simple">MW</abbrev> 1.8–1.9 mm (holotype: <abbrev xmlns:xlink="http://www.w3.org/1999/xlink" xlink:title="total body length without head" id="ABBRID0ED2AG" xlink:type="simple">TL-H</abbrev> 3.05 mm, <abbrev xmlns:xlink="http://www.w3.org/1999/xlink" xlink:title="total body length" id="ABBRID0EH2AG" xlink:type="simple">TL</abbrev> 3.35 mm, <abbrev xmlns:xlink="http://www.w3.org/1999/xlink" xlink:title="maximum body width" id="ABBRID0EL2AG" xlink:type="simple">MW</abbrev> 1.8 mm), with broader, oval habitus.</p><p><italic>Coloration</italic>: Brownish, with head and pronotum paler. Head reddish brown to brownish, sometimes paler anteriorly. Pronotum reddish brown on sides, brown to dark brown on disc. Elytra brown to dark brown, sometimes with narrow reddish sutural lines. Head appendages yellowish red, legs reddish, distally darker, especially metathoracic legs (Fig. <xref ref-type="fig" rid="F4">13</xref>).</p><p><italic>Surface sculpture</italic>: Shiny but with dense, distinct punctation dorsally. As in <italic><tp:taxon-name><tp:taxon-name-part taxon-name-part-type="genus" reg="Exocelina">E.</tp:taxon-name-part><tp:taxon-name-part taxon-name-part-type="species" reg="sumokedi">sumokedi</tp:taxon-name-part></tp:taxon-name></italic> sp. n.</p><p><italic>Structures</italic>: Pronotum with lateral bead. Its lateral sides with shallow longitudinal impressions. Base of prosternum and neck of prosternal process with distinct ridge, narrowly rounded anteriorly. Blade of prosternal process lanceolate, relatively broad, slightly convex, with distinct lateral bead and few setae. Abdominal ventrite 6 slightly truncate.</p><p><italic>Male</italic>: Antennae simple (Fig. <xref ref-type="fig" rid="F4">13</xref>). Protarsomere 4 with medium-sized, thick, curved anterolateral hook-like seta. Protarsomere 5 long and narrow, with anterior row of 21 and posterior row of 4 relatively short setae (Fig. <xref ref-type="fig" rid="F14">37D</xref>). Median lobe in lateral view slightly curved, with slightly thickened, angulate, and curved downwards apex; in ventral view, subparallel, with broad and slightly concave apex. Paramere slightly concave on dorsal side and with dense setae on subdistal part; proximal setae sparser (Fig. <xref ref-type="fig" rid="F14">37A–C</xref>). Abdominal ventrite 6 with 3 or 4 lateral striae on each side.</p><p><italic>Female</italic>: Without evident differences in external morphology from males, except for not modified protarsi and abdominal ventrite 6 without striae.</p></tp:treatment-sec><tp:treatment-sec sec-type="Affinities" id="SECID0E53AG"><title>Affinities.</title><p><italic><tp:taxon-name><tp:taxon-name-part taxon-name-part-type="genus" reg="Exocelina">Exocelina</tp:taxon-name-part><tp:taxon-name-part taxon-name-part-type="species" reg="bewani">bewani</tp:taxon-name-part></tp:taxon-name></italic> sp. n. is very similar to <italic><tp:taxon-name><tp:taxon-name-part taxon-name-part-type="genus" reg="Exocelina">E.</tp:taxon-name-part><tp:taxon-name-part taxon-name-part-type="species" reg="sumokedi">sumokedi</tp:taxon-name-part></tp:taxon-name></italic> sp. n. but is larger and has a less striated abdominal ventrite 6; also, its median lobe is not narrowed distally in ventral view and with apex broad and slightly concave ventrally and curved downwards in lateral view. The species is also similar to <italic><tp:taxon-name><tp:taxon-name-part taxon-name-part-type="genus" reg="Exocelina">E.</tp:taxon-name-part><tp:taxon-name-part taxon-name-part-type="species" reg="adelbertensis">adelbertensis</tp:taxon-name-part></tp:taxon-name></italic> sp. n., <italic><tp:taxon-name><tp:taxon-name-part taxon-name-part-type="genus" reg="Exocelina">E.</tp:taxon-name-part><tp:taxon-name-part taxon-name-part-type="species" reg="cyclops">cyclops</tp:taxon-name-part></tp:taxon-name></italic> sp. n., <italic><tp:taxon-name><tp:taxon-name-part taxon-name-part-type="genus" reg="Exocelina">E.</tp:taxon-name-part><tp:taxon-name-part taxon-name-part-type="species" reg="pseudopusilla">pseudopusilla</tp:taxon-name-part></tp:taxon-name></italic> sp. n., and <italic><tp:taxon-name><tp:taxon-name-part taxon-name-part-type="genus" reg="Exocelina">E.</tp:taxon-name-part><tp:taxon-name-part taxon-name-part-type="species" reg="pusilla">pusilla</tp:taxon-name-part></tp:taxon-name></italic> sp. n., see their “Affinities” and the “Key”.</p></tp:treatment-sec><tp:treatment-sec sec-type="distribution" id="SECID0EG6AG"><title>Distribution.</title><p>Papua New Guinea: Sandaun Province. The species is known only from the type locality (Fig. <xref ref-type="fig" rid="F22">50</xref>).</p></tp:treatment-sec><tp:treatment-sec sec-type="etymology" id="SECID0EQ6AG"><title>Etymology.</title><p>The species is named after the Bewani Mountains. The name is a noun in the nominative singular standing in apposition.</p></tp:treatment-sec><tp:treatment-sec><!--Section generated to contain objects referenced in tp:taxon-treatment.--><fig id="F4" position="float" orientation="portrait"><label>Figures 9–14.</label><caption><p>Habitus and coloration <bold>9</bold><italic><tp:taxon-name><tp:taxon-name-part taxon-name-part-type="genus" reg="Exocelina">Exocelina</tp:taxon-name-part><tp:taxon-name-part taxon-name-part-type="species" reg="piusi">piusi</tp:taxon-name-part></tp:taxon-name></italic> sp. n. <bold>10</bold><italic><tp:taxon-name><tp:taxon-name-part taxon-name-part-type="genus" reg="Exocelina">E.</tp:taxon-name-part><tp:taxon-name-part taxon-name-part-type="species" reg="pusilla">pusilla</tp:taxon-name-part></tp:taxon-name></italic> sp. n. <bold>11</bold><italic><tp:taxon-name><tp:taxon-name-part taxon-name-part-type="genus" reg="Exocelina">E.</tp:taxon-name-part><tp:taxon-name-part taxon-name-part-type="species" reg="sumokedi">sumokedi</tp:taxon-name-part></tp:taxon-name></italic> sp. n. <bold>12</bold><italic><tp:taxon-name><tp:taxon-name-part taxon-name-part-type="genus" reg="Exocelina">E.</tp:taxon-name-part><tp:taxon-name-part taxon-name-part-type="species" reg="cyclops">cyclops</tp:taxon-name-part></tp:taxon-name></italic> sp. n. <bold>13</bold><italic><tp:taxon-name><tp:taxon-name-part taxon-name-part-type="genus" reg="Exocelina">E.</tp:taxon-name-part><tp:taxon-name-part taxon-name-part-type="species" reg="bewani">bewani</tp:taxon-name-part></tp:taxon-name></italic> sp. n. <bold>14</bold><italic><tp:taxon-name><tp:taxon-name-part taxon-name-part-type="genus" reg="Exocelina">E.</tp:taxon-name-part><tp:taxon-name-part taxon-name-part-type="species" reg="adelbertensis">adelbertensis</tp:taxon-name-part></tp:taxon-name></italic> sp. n.</p></caption><graphic xmlns:xlink="http://www.w3.org/1999/xlink" xlink:href="zookeys-803-007-g004.jpg" position="float" orientation="portrait" xlink:type="simple" id="oo_247811.jpg"/></fig><fig id="F14" position="float" orientation="portrait"><label>Figures 37–38.</label><caption><p><bold>37</bold><italic><tp:taxon-name><tp:taxon-name-part taxon-name-part-type="genus" reg="Exocelina">Exocelina</tp:taxon-name-part><tp:taxon-name-part taxon-name-part-type="species" reg="bewani">bewani</tp:taxon-name-part></tp:taxon-name></italic> sp. n. <bold>38</bold><italic><tp:taxon-name><tp:taxon-name-part taxon-name-part-type="genus" reg="Exocelina">E.</tp:taxon-name-part><tp:taxon-name-part taxon-name-part-type="species" reg="adelbertensis">adelbertensis</tp:taxon-name-part></tp:taxon-name></italic> sp. n. <bold>A</bold> Median lobe in ventral view <bold>B</bold> Median lobe in lateral view <bold>C</bold> Paramere in external view <bold>D</bold> Male protarsomeres 4–5 in ventral view.</p></caption><graphic xmlns:xlink="http://www.w3.org/1999/xlink" xlink:href="zookeys-803-007-g014.jpg" position="float" orientation="portrait" xlink:type="simple" id="oo_247821.jpg"/></fig><fig id="F22" position="float" orientation="portrait"><label>Figure 50.</label><caption><p>Map of New Guinea showing distribution of the species.</p></caption><graphic xmlns:xlink="http://www.w3.org/1999/xlink" xlink:href="zookeys-803-007-g022.jpg" position="float" orientation="portrait" xlink:type="simple" id="oo_247829.jpg"/></fig></tp:treatment-sec><ref-list><ref id="B20"><mixed-citation xmlns:xlink="http://www.w3.org/1999/xlink" xlink:type="simple"><person-group><name name-style="western"><surname>Toussaint</surname><given-names>EFA</given-names></name><name name-style="western"><surname>Hall</surname><given-names>R</given-names></name><name name-style="western"><surname>Monaghan</surname><given-names>MT</given-names></name><name name-style="western"><surname>Sagata</surname><given-names>K</given-names></name><name name-style="western"><surname>Ibalim</surname><given-names>S</given-names></name><name name-style="western"><surname>Shaverdo</surname><given-names>HV</given-names></name><name name-style="western"><surname>Vogler</surname><given-names>AP</given-names></name><name name-style="western"><surname>Pons</surname><given-names>J</given-names></name><name name-style="western"><surname>Balke</surname><given-names>M</given-names></name></person-group> (<year>2014</year>) The towering orogeny of New Guinea as a trigger for arthropod megadiversity. Nature Communications 5: 5: 4001.<ext-link xlink:type="simple" ext-link-type="doi" xlink:href="10.1038/ncomms5001">https://doi.org/10.1038/ncomms5001</ext-link></mixed-citation></ref><ref id="B21"><mixed-citation xmlns:xlink="http://www.w3.org/1999/xlink" xlink:type="simple"><person-group><name name-style="western"><surname>Toussaint</surname><given-names>EFA</given-names></name><name name-style="western"><surname>Henrich</surname><given-names>L</given-names></name><name name-style="western"><surname>Shaverdo</surname><given-names>H</given-names></name><name name-style="western"><surname>Balke</surname><given-names>M</given-names></name></person-group> (<year>2015</year>) Mosaic patterns of diversification dynamics following the colonization of Melanesian islands. Scientific Reports 5: 16016. <ext-link xlink:type="simple" ext-link-type="doi" xlink:href="10.1038/srep16016">https://doi.org/10.1038/srep16016</ext-link></mixed-citation></ref></ref-list></tp:taxon-treatment>
