# Supplementary material for: Introduction of the Exocelinacasuarina-group, with a key to its representatives and descriptions of 19 new species from New Guinea (Coleoptera, Dytiscidae, Copelatinae)
Source: Zookeys. 2018 Dec 6;(803):7–70. doi: 10.3897/zookeys.803.28903 (PMC6390078; doi:10.3897/zookeys.803.28903)
Supplement: XML Treatment for Exocelina desii [file zookeys.803.28903-treatment6.xml]

<!DOCTYPE tp:taxon-treatment
  PUBLIC "-//TaxonX//DTD Taxonomic Treatment Publishing DTD v0 20100105//EN" "tax-treatment-NSO.dtd">
<tp:taxon-treatment xmlns:tp="http://www.plazi.org/taxpub"><tp:treatment-meta><kwd-group><label>Taxon classification</label><kwd><named-content xmlns:xlink="http://www.w3.org/1999/xlink" content-type="kingdom">Animalia</named-content></kwd><kwd><named-content xmlns:xlink="http://www.w3.org/1999/xlink" content-type="order">Coleoptera</named-content></kwd><kwd><named-content xmlns:xlink="http://www.w3.org/1999/xlink" content-type="family">Dytiscidae</named-content></kwd></kwd-group><mixed-citation publication-type="journal"><person-group><name><surname>Shaverdo</surname><given-names>Helena</given-names></name><name><surname>Sagata</surname><given-names>Katayo</given-names></name><name><surname>Balke</surname><given-names>Michael</given-names></name></person-group><article-title>Introduction of the <italic><tp:taxon-name><tp:taxon-name-part taxon-name-part-type="genus" reg="Exocelina">Exocelina</tp:taxon-name-part><tp:taxon-name-part taxon-name-part-type="species" reg="casuarina">casuarina</tp:taxon-name-part></tp:taxon-name></italic>-group, with a key to its representatives and descriptions of 19 new species from New Guinea (<tp:taxon-name><tp:taxon-name-part taxon-name-part-type="order">Coleoptera</tp:taxon-name-part></tp:taxon-name>, <tp:taxon-name><tp:taxon-name-part taxon-name-part-type="family">Dytiscidae</tp:taxon-name-part></tp:taxon-name>, <tp:taxon-name><tp:taxon-name-part taxon-name-part-type="subfamily">Copelatinae</tp:taxon-name-part></tp:taxon-name>)</article-title><source>Zookeys</source><day>6</day><month>12</month><year>2018</year><volume>2018</volume><issue>803</issue><fpage>7</fpage><lpage>70</lpage><pub-id pub-id-type="doi">10.3897/zookeys.803.28903</pub-id></mixed-citation></tp:treatment-meta><tp:nomenclature><label>6.</label><tp:taxon-name>
            <tp:taxon-name-part taxon-name-part-type="genus" reg="Exocelina">Exocelina</tp:taxon-name-part>
            <tp:taxon-name-part taxon-name-part-type="species" reg="desii">desii</tp:taxon-name-part>
          </tp:taxon-name><tp:taxon-authority>(Balke, 1999)</tp:taxon-authority><xref ref-type="fig" rid="F5">Figs 15</xref><xref ref-type="fig" rid="F15">, 39</xref><!--PageBreak--><tp:nomenclature-citation-list><tp:nomenclature-citation><tp:taxon-name><tp:taxon-name-part taxon-name-part-type="genus" reg="Copelatus">Copelatus</tp:taxon-name-part> (<tp:taxon-name-part taxon-name-part-type="subgenus" reg="Papuadytes">Papuadytes</tp:taxon-name-part>) <tp:taxon-name-part taxon-name-part-type="species" reg="desii">desii</tp:taxon-name-part></tp:taxon-name><comment>Balke, 1999: 274; <xref ref-type="bibr" rid="B6">Nilsson 2001</xref>: 76 (catalogue).</comment></tp:nomenclature-citation><tp:nomenclature-citation><tp:taxon-name>
                <tp:taxon-name-part taxon-name-part-type="genus" reg="Papuadytes">Papuadytes</tp:taxon-name-part>
                <tp:taxon-name-part taxon-name-part-type="species" reg="desii">desii</tp:taxon-name-part>
              </tp:taxon-name><comment>(Balke, 1999): <xref ref-type="bibr" rid="B8">Nilsson and Fery 2006</xref>: 56 (comb. n.).</comment></tp:nomenclature-citation><tp:nomenclature-citation><tp:taxon-name>
                <tp:taxon-name-part taxon-name-part-type="genus" reg="Exocelina">Exocelina</tp:taxon-name-part>
                <tp:taxon-name-part taxon-name-part-type="species" reg="desii">desii</tp:taxon-name-part>
              </tp:taxon-name><comment>(Balke, 1999): <xref ref-type="bibr" rid="B7">Nilsson 2007</xref>: 33 (comb. n.); <xref ref-type="bibr" rid="B9">Nilsson and Hájek 2018</xref>: 65 (catalogue).</comment></tp:nomenclature-citation><tp:nomenclature-citation><tp:taxon-name>
                <tp:taxon-name-part taxon-name-part-type="genus" reg="Exocelina">Exocelina</tp:taxon-name-part>
                <tp:taxon-name-part taxon-name-part-type="species" reg="desii">desii</tp:taxon-name-part>
              </tp:taxon-name><comment>MB1399: <xref ref-type="bibr" rid="B20">Toussaint et al. 2014</xref>: supplementary figs 1–4, table 2; <xref ref-type="bibr" rid="B21">Toussaint et al. 2015</xref>: supplementary figs S1–S2, table S3, and information S5–S6.</comment></tp:nomenclature-citation></tp:nomenclature-citation-list></tp:nomenclature><tp:treatment-sec sec-type="type locality" id="SECID0ED1BG"><title>Type locality.</title><p>Papua New Guinea: East Sepik Province, Amboin Patrol Post, Karawari Lodge, ca <named-content xmlns:xlink="http://www.w3.org/1999/xlink" content-type="dwc:verbatimCoordinates" xlink:type="simple"><named-content content-type="geo-json" specific-use="{&#34;type&#34;:&#34;Point&#34;,&#34;coordinates&#34;:[143.443750,-4.484944]}" id="NCID0EM1BG" xlink:type="simple">04°29'05.8"S, 143°26'37.5"E</named-content></named-content>, &lt; 100 m a.s.l.</p></tp:treatment-sec><tp:treatment-sec sec-type="type material" id="SECID0ER1BG"><title>Type material studied.</title><p><italic>Paratype</italic>: female “Papau [sic!] New Guinea East Sepik Province, Amboin Patrol Post, Karawari Lodge 14Jan.1983, A.C.Messer”, “Paratypus <tp:taxon-name><tp:taxon-name-part taxon-name-part-type="genus" reg="Copelatus">Copelatus</tp:taxon-name-part><tp:taxon-name-part taxon-name-part-type="genus" reg="Copelatus"/><tp:taxon-name-part taxon-name-part-type="species" reg="desii">desii</tp:taxon-name-part></tp:taxon-name> M. Balke des. 1999” [red] (<named-content xmlns:xlink="http://www.w3.org/1999/xlink" content-type="dwc:institutional_code" xlink:type="simple">NHMW</named-content>). Note: The holotype has not been found. According to <xref ref-type="bibr" rid="B2">Balke (1999)</xref>, it was deposited in the Natural Museum of Natural History, Smithsonian Institution, Washington, DC, USA.</p></tp:treatment-sec><tp:treatment-sec sec-type="material" id="SECID0ER2BG"><title>Additional material.</title><p><bold>Western Highlands</bold>: 3 females “Papua New Guinea: Western Highlands, Mt. Hagen town area, 1600m, 7.xii.1994 <named-content xmlns:xlink="http://www.w3.org/1999/xlink" content-type="dwc:verbatimCoordinates" xlink:type="simple"><named-content content-type="geo-json" specific-use="{&#34;type&#34;:&#34;Point&#34;,&#34;coordinates&#34;:[144.372617,-5.829083]}" id="NCID0E32BG" xlink:type="simple">05.49.745S 144.22.357E</named-content></named-content> Balke &amp; Kinibel (<abbrev xmlns:xlink="http://www.w3.org/1999/xlink" xlink:title="Papua New Guinea" id="ABBRID0EB3BG" xlink:type="simple">PNG</abbrev> 131)” (<named-content xmlns:xlink="http://www.w3.org/1999/xlink" content-type="dwc:institutional_code" xlink:type="simple">ZSM</named-content>). 1 male, 1 female “Papua New Guinea: Western Highlands, Kurumul, 6Km SW Kudjip, small stream, 1584m, 13.vi.1994, <named-content xmlns:xlink="http://www.w3.org/1999/xlink" content-type="dwc:verbatimCoordinates" xlink:type="simple"><named-content content-type="geo-json" specific-use="{&#34;type&#34;:&#34;Point&#34;,&#34;coordinates&#34;:[144.610000,-5.890433]}" id="NCID0EN3BG" xlink:type="simple">05.53.426S 144.36.600E</named-content></named-content>, John (<abbrev xmlns:xlink="http://www.w3.org/1999/xlink" xlink:title="Papua New Guinea" id="ABBRID0ES3BG" xlink:type="simple">PNG</abbrev> 78)”, the female with an additional green label “M.Balke 1342” (<named-content xmlns:xlink="http://www.w3.org/1999/xlink" content-type="dwc:institutional_code" xlink:type="simple">ZSM</named-content>). <bold>Eastern Highlands</bold>: 5 males “Papua New Guinea: Eastern Highlands, Akameku-Brahmin, Bismarck Range, 1900m, 23.xi.1994, <named-content xmlns:xlink="http://www.w3.org/1999/xlink" content-type="dwc:verbatimCoordinates" xlink:type="simple"><named-content content-type="geo-json" specific-use="{&#34;type&#34;:&#34;Point&#34;,&#34;coordinates&#34;:[145.371183,-5.904733]}" id="NCID0EA4BG" xlink:type="simple">05.54.284S 145.22.271E</named-content></named-content>, Balke &amp; Kinibel (<abbrev xmlns:xlink="http://www.w3.org/1999/xlink" xlink:title="Papua New Guinea" id="ABBRID0EF4BG" xlink:type="simple">PNG</abbrev> 108)”, one of them with an additional green label “M.Balke 1399” (<named-content xmlns:xlink="http://www.w3.org/1999/xlink" content-type="dwc:institutional_code" xlink:type="simple">NHMW</named-content>, <named-content xmlns:xlink="http://www.w3.org/1999/xlink" content-type="dwc:institutional_code" xlink:type="simple">ZSM</named-content>). 3 males, 2 females “Papua New Guinea: Eastern Highlands, Akameku-Brahmin, Bismarck Range, 1500m, 24.xi.1994, <named-content xmlns:xlink="http://www.w3.org/1999/xlink" content-type="dwc:verbatimCoordinates" xlink:type="simple"><named-content content-type="geo-json" specific-use="{&#34;type&#34;:&#34;Point&#34;,&#34;coordinates&#34;:[145.393400,-5.866067]}" id="NCID0EW4BG" xlink:type="simple">05.51.964S 145.23.604E</named-content></named-content>, Balke &amp; Kinibel (<abbrev xmlns:xlink="http://www.w3.org/1999/xlink" xlink:title="Papua New Guinea" id="ABBRID0E24BG" xlink:type="simple">PNG</abbrev> 111)” (<named-content xmlns:xlink="http://www.w3.org/1999/xlink" content-type="dwc:institutional_code" xlink:type="simple">NHMW</named-content>, <named-content xmlns:xlink="http://www.w3.org/1999/xlink" content-type="dwc:institutional_code" xlink:type="simple">ZSM</named-content>). <bold>Simbu</bold>: 3 males, 1 female “Collection Naturhistorisches Museum Basel”, “Papua New Guinea Simbu prov. L. Ciek lgt.”, Kundiawa, Mu vill. <named-content xmlns:xlink="http://www.w3.org/1999/xlink" content-type="dwc:verbatimCoordinates" xlink:type="simple"><named-content content-type="geo-json" specific-use="{&#34;type&#34;:&#34;Point&#34;,&#34;coordinates&#34;:[145.033333,-4.700000]}" id="NCID0EO5BG" xlink:type="simple">145°02'E 4°42'S</named-content></named-content> III.2001, 1900m” (<named-content xmlns:xlink="http://www.w3.org/1999/xlink" content-type="dwc:institutional_code" xlink:type="simple">NHMB</named-content>). 1 male “Ibisca Niugini, <abbrev xmlns:xlink="http://www.w3.org/1999/xlink" xlink:title="Papua New Guinea" id="ABBRID0EY5BG" xlink:type="simple">PNG</abbrev> 28–30.x.2012 Mount Wilhelm 1700m”, “<named-content xmlns:xlink="http://www.w3.org/1999/xlink" content-type="dwc:verbatimCoordinates" xlink:type="simple"><named-content content-type="geo-json" specific-use="{&#34;type&#34;:&#34;Point&#34;,&#34;coordinates&#34;:[145.235611,-5.759269]}" id="NCID0E65BG" xlink:type="simple">-5,759269238 145,235611</named-content></named-content> FIT-MW1700-K-2/8-d01 / Plot 11 / P1959 Vial 05833” (<named-content xmlns:xlink="http://www.w3.org/1999/xlink" content-type="dwc:institutional_code" xlink:type="simple">IECA</named-content>). 1 male “<named-content xmlns:xlink="http://www.w3.org/1999/xlink" content-type="dwc:verbatimCoordinates" xlink:type="simple"><named-content content-type="geo-json" specific-use="{&#34;type&#34;:&#34;Point&#34;,&#34;coordinates&#34;:[145.235611,-5.759269]}" id="NCID0EM6BG" xlink:type="simple">-5,759269238 145,235611</named-content></named-content> FIT-MW1700-J-1/8-d01 / Plot 10 / P1950 Vial 02485”, “Ibisca Niugini, <abbrev xmlns:xlink="http://www.w3.org/1999/xlink" xlink:title="Papua New Guinea" id="ABBRID0ER6BG" xlink:type="simple">PNG</abbrev> 25–27.x.2012 Mount Wilhelm 1700m” (<named-content xmlns:xlink="http://www.w3.org/1999/xlink" content-type="dwc:institutional_code" xlink:type="simple">ZSM</named-content>). 2 females “Ibisca Niugini, <abbrev xmlns:xlink="http://www.w3.org/1999/xlink" xlink:title="Papua New Guinea" id="ABBRID0E16BG" xlink:type="simple">PNG</abbrev> 27–29.x.2012 Mount Wilhelm 1700m <named-content xmlns:xlink="http://www.w3.org/1999/xlink" content-type="dwc:verbatimCoordinates" xlink:type="simple"><named-content content-type="geo-json" specific-use="{&#34;type&#34;:&#34;Point&#34;,&#34;coordinates&#34;:[145.235611,-5.759269]}" id="NCID0ECAAI" xlink:type="simple">-5,759269238 145,235611</named-content></named-content> MW1700 / P1943 Vial 04017” (<named-content xmlns:xlink="http://www.w3.org/1999/xlink" content-type="dwc:institutional_code" xlink:type="simple">ZSM</named-content>). 1 female “Ibisca Niugini, <abbrev xmlns:xlink="http://www.w3.org/1999/xlink" xlink:title="Papua New Guinea" id="ABBRID0EMAAI" xlink:type="simple">PNG</abbrev> 31.x-2.xi.2012 Mount Wilhelm 1700m <named-content xmlns:xlink="http://www.w3.org/1999/xlink" content-type="dwc:verbatimCoordinates" xlink:type="simple"><named-content content-type="geo-json" specific-use="{&#34;type&#34;:&#34;Point&#34;,&#34;coordinates&#34;:[145.235611,-5.759269]}" id="NCID0ETAAI" xlink:type="simple">-5,759269238 145,235611</named-content></named-content> MW1700 / P1953 Vial 07522” (<named-content xmlns:xlink="http://www.w3.org/1999/xlink" content-type="dwc:institutional_code" xlink:type="simple">ZSM</named-content>). 1 female “Ibisca Niugini, <abbrev xmlns:xlink="http://www.w3.org/1999/xlink" xlink:title="Papua New Guinea" id="ABBRID0E4AAI" xlink:type="simple">PNG</abbrev> 2–4.xi.2012 Mount Wilhelm 1700m -5,759269238 <!--PageBreak-->145,235611 MW1700 / P1914 Vial 07577” (<named-content xmlns:xlink="http://www.w3.org/1999/xlink" content-type="dwc:institutional_code" xlink:type="simple">ZSM</named-content>). 1 female “Ibisca Niugini, <abbrev xmlns:xlink="http://www.w3.org/1999/xlink" xlink:title="Papua New Guinea" id="ABBRID0EIBAI" xlink:type="simple">PNG</abbrev> 25–27.x.2012 Mount Wilhelm 1700m <named-content xmlns:xlink="http://www.w3.org/1999/xlink" content-type="dwc:verbatimCoordinates" xlink:type="simple"><named-content content-type="geo-json" specific-use="{&#34;type&#34;:&#34;Point&#34;,&#34;coordinates&#34;:[145.235611,-5.759269]}" id="NCID0EPBAI" xlink:type="simple">-5,759269238 145,235611</named-content></named-content> MW1700 / P1878 Vial 02411” (<named-content xmlns:xlink="http://www.w3.org/1999/xlink" content-type="dwc:institutional_code" xlink:type="simple">ZSM</named-content>). 1 female “Ibisca Niugini, <abbrev xmlns:xlink="http://www.w3.org/1999/xlink" xlink:title="Papua New Guinea" id="ABBRID0EZBAI" xlink:type="simple">PNG</abbrev> 5–7.xi.2012 Mount Wilhelm 1700m”, “<named-content xmlns:xlink="http://www.w3.org/1999/xlink" content-type="dwc:verbatimCoordinates" xlink:type="simple"><named-content content-type="geo-json" specific-use="{&#34;type&#34;:&#34;Point&#34;,&#34;coordinates&#34;:[145.235611,-5.759269]}" id="NCID0EACAI" xlink:type="simple">-5,759269238 145,235611</named-content></named-content> FIT-MW1700-O-6/8-d12 / Plot 15 / P1995 Vial 05666” (<named-content xmlns:xlink="http://www.w3.org/1999/xlink" content-type="dwc:institutional_code" xlink:type="simple">ZSM</named-content>). 1 female “Ibisca Niugini, <abbrev xmlns:xlink="http://www.w3.org/1999/xlink" xlink:title="Papua New Guinea" id="ABBRID0EKCAI" xlink:type="simple">PNG</abbrev> 27–29.x.2012 Mount Wilhelm 1700m <named-content xmlns:xlink="http://www.w3.org/1999/xlink" content-type="dwc:verbatimCoordinates" xlink:type="simple"><named-content content-type="geo-json" specific-use="{&#34;type&#34;:&#34;Point&#34;,&#34;coordinates&#34;:[145.235611,-5.759269]}" id="NCID0ERCAI" xlink:type="simple">-5,759269238 145,235611</named-content></named-content>”, “FIT-MW1700-H-2/8-d03 / Plot 8 / P1935 Vial P1935-CODYTI” (<named-content xmlns:xlink="http://www.w3.org/1999/xlink" content-type="dwc:institutional_code" xlink:type="simple">ZSM</named-content>). 1 female “Ibisca Niugini, <abbrev xmlns:xlink="http://www.w3.org/1999/xlink" xlink:title="Papua New Guinea" id="ABBRID0E2CAI" xlink:type="simple">PNG</abbrev> 27–29.x.2012 Mount Wilhelm 1700m <named-content xmlns:xlink="http://www.w3.org/1999/xlink" content-type="dwc:verbatimCoordinates" xlink:type="simple"><named-content content-type="geo-json" specific-use="{&#34;type&#34;:&#34;Point&#34;,&#34;coordinates&#34;:[145.235611,-5.759269]}" id="NCID0ECDAI" xlink:type="simple">-5,759269238 145,235611</named-content></named-content>”, “FIT-MW1700-I-2/8-d03 / Plot 9 / P1943 Vial P1943-CODYTI” (<named-content xmlns:xlink="http://www.w3.org/1999/xlink" content-type="dwc:institutional_code" xlink:type="simple">ZSM</named-content>). 1 female “Ibisca Niugini, <abbrev xmlns:xlink="http://www.w3.org/1999/xlink" xlink:title="Papua New Guinea" id="ABBRID0EMDAI" xlink:type="simple">PNG</abbrev> 28–30.x.2012 Mount Wilhelm 1700m”, “<named-content xmlns:xlink="http://www.w3.org/1999/xlink" content-type="dwc:verbatimCoordinates" xlink:type="simple"><named-content content-type="geo-json" specific-use="{&#34;type&#34;:&#34;Point&#34;,&#34;coordinates&#34;:[145.235611,-5.759269]}" id="NCID0ETDAI" xlink:type="simple">-5,759269238 145,235611</named-content></named-content> FIT-MW1700-T-2/8-d04 / Plot 20 / P2031 Vial 05553” (<named-content xmlns:xlink="http://www.w3.org/1999/xlink" content-type="dwc:institutional_code" xlink:type="simple">ZSM</named-content>). 1 female “Ibisca Niugini, <abbrev xmlns:xlink="http://www.w3.org/1999/xlink" xlink:title="Papua New Guinea" id="ABBRID0E4DAI" xlink:type="simple">PNG</abbrev> 27–29.x.2012 Mount Wilhelm 1700m”, “<named-content xmlns:xlink="http://www.w3.org/1999/xlink" content-type="dwc:verbatimCoordinates" xlink:type="simple"><named-content content-type="geo-json" specific-use="{&#34;type&#34;:&#34;Point&#34;,&#34;coordinates&#34;:[145.235336,-5.760916]}" id="NCID0EEEAI" xlink:type="simple">-5,760916233 145,2353363</named-content></named-content> MW1700 / P1895 Vial P1895-CODYTI” (<named-content xmlns:xlink="http://www.w3.org/1999/xlink" content-type="dwc:institutional_code" xlink:type="simple">ZSM</named-content>). 1 female “Ibisca Niugini, <abbrev xmlns:xlink="http://www.w3.org/1999/xlink" xlink:title="Papua New Guinea" id="ABBRID0EOEAI" xlink:type="simple">PNG</abbrev> 4–6.xi.2012 Mount Wilhelm 1700m”, “<named-content xmlns:xlink="http://www.w3.org/1999/xlink" content-type="dwc:verbatimCoordinates" xlink:type="simple"><named-content content-type="geo-json" specific-use="{&#34;type&#34;:&#34;Point&#34;,&#34;coordinates&#34;:[145.235336,-5.760916]}" id="NCID0EVEAI" xlink:type="simple">-5,760916233 145,2353363</named-content></named-content> FIT-MW1700-C-6/8-d11 / Plot 3 / P1899 Vial 04070” (<named-content xmlns:xlink="http://www.w3.org/1999/xlink" content-type="dwc:institutional_code" xlink:type="simple">ZSM</named-content>). 1 female “Ibisca Niugini, <abbrev xmlns:xlink="http://www.w3.org/1999/xlink" xlink:title="Papua New Guinea" id="ABBRID0E6EAI" xlink:type="simple">PNG</abbrev> 25–27.x.2012 Mount Wilhelm 1700m <named-content xmlns:xlink="http://www.w3.org/1999/xlink" content-type="dwc:verbatimCoordinates" xlink:type="simple"><named-content content-type="geo-json" specific-use="{&#34;type&#34;:&#34;Point&#34;,&#34;coordinates&#34;:[145.234726,-5.759910]}" id="NCID0EGFAI" xlink:type="simple">-5,759910107 145,234726</named-content></named-content> MW1700 / P1886 Vial 07540” (<named-content xmlns:xlink="http://www.w3.org/1999/xlink" content-type="dwc:institutional_code" xlink:type="simple">ZSM</named-content>). 1 female “Ibisca Niugini, <abbrev xmlns:xlink="http://www.w3.org/1999/xlink" xlink:title="Papua New Guinea" id="ABBRID0EQFAI" xlink:type="simple">PNG</abbrev> 28–30.x.2012 Mount Wilhelm 2200m”, “<named-content xmlns:xlink="http://www.w3.org/1999/xlink" content-type="dwc:verbatimCoordinates" xlink:type="simple"><named-content content-type="geo-json" specific-use="{&#34;type&#34;:&#34;Point&#34;,&#34;coordinates&#34;:[145.186066,-5.758978]}" id="NCID0EXFAI" xlink:type="simple">-5,75897789 145,1860657</named-content></named-content> FIT-MW2200-F-7/8-d13 / Plot 6 / P2314 Vial 07373-CODYTI” (<named-content xmlns:xlink="http://www.w3.org/1999/xlink" content-type="dwc:institutional_code" xlink:type="simple">ZSM</named-content>). 1 female “Ibisca Niugini, <abbrev xmlns:xlink="http://www.w3.org/1999/xlink" xlink:title="Papua New Guinea" id="ABBRID0EBGAI" xlink:type="simple">PNG</abbrev> 27–29.x.2012 Mount Wilhelm 2200m”, “<named-content xmlns:xlink="http://www.w3.org/1999/xlink" content-type="dwc:verbatimCoordinates" xlink:type="simple"><named-content content-type="geo-json" specific-use="{&#34;type&#34;:&#34;Point&#34;,&#34;coordinates&#34;:[145.186066,-5.758978]}" id="NCID0EIGAI" xlink:type="simple">-5,75897789 145,1860657</named-content></named-content> FIT-MW2200-K-6/8-d12 / Plot 11 / P2353 Vial 11687” (<named-content xmlns:xlink="http://www.w3.org/1999/xlink" content-type="dwc:institutional_code" xlink:type="simple">ZSM</named-content>). 1 female “Ibisca Niugini, <abbrev xmlns:xlink="http://www.w3.org/1999/xlink" xlink:title="Papua New Guinea" id="ABBRID0ESGAI" xlink:type="simple">PNG</abbrev> 28–30.x.2012 Mount Wilhelm 2200m <named-content xmlns:xlink="http://www.w3.org/1999/xlink" content-type="dwc:verbatimCoordinates" xlink:type="simple"><named-content content-type="geo-json" specific-use="{&#34;type&#34;:&#34;Point&#34;,&#34;coordinates&#34;:[145.186264,-5.760178]}" id="NCID0EZGAI" xlink:type="simple">-5,760178089 145,186264</named-content></named-content> MW2200 / P2282 Vial 07152” (<named-content xmlns:xlink="http://www.w3.org/1999/xlink" content-type="dwc:institutional_code" xlink:type="simple">ZSM</named-content>). 2 females “Ibisca Niugini, <abbrev xmlns:xlink="http://www.w3.org/1999/xlink" xlink:title="Papua New Guinea" id="ABBRID0EDHAI" xlink:type="simple">PNG</abbrev> 29–31.x.2012 Mount Wilhelm 2200m <named-content xmlns:xlink="http://www.w3.org/1999/xlink" content-type="dwc:verbatimCoordinates" xlink:type="simple"><named-content content-type="geo-json" specific-use="{&#34;type&#34;:&#34;Point&#34;,&#34;coordinates&#34;:[145.186264,-5.760178]}" id="NCID0EKHAI" xlink:type="simple">-5,760178089 145,186264</named-content></named-content> FIT-MW2200-N-7/8-d14/ Plot 14 / P2378 Vial 15681” (<named-content xmlns:xlink="http://www.w3.org/1999/xlink" content-type="dwc:institutional_code" xlink:type="simple">ZSM</named-content>). 2 females “Ibisca Niugini, <abbrev xmlns:xlink="http://www.w3.org/1999/xlink" xlink:title="Papua New Guinea" id="ABBRID0EUHAI" xlink:type="simple">PNG</abbrev> 27–29.x.2012 Mount Wilhelm 2200m FIT-MW2200-O-6/8-d12 / Plot 15 / P2385 Vial …-CODYTI” (<named-content xmlns:xlink="http://www.w3.org/1999/xlink" content-type="dwc:institutional_code" xlink:type="simple">ZSM</named-content>). 1 female “04103 Ibisca Niugini 2012” (<named-content xmlns:xlink="http://www.w3.org/1999/xlink" content-type="dwc:institutional_code" xlink:type="simple">ZSM</named-content>). 1 female “04103” (<named-content xmlns:xlink="http://www.w3.org/1999/xlink" content-type="dwc:institutional_code" xlink:type="simple">ZSM</named-content>).</p></tp:treatment-sec><tp:treatment-sec sec-type="diagnosis" id="SECID0EHIAI"><title>Diagnosis.</title><p>For complete description, see <xref ref-type="bibr" rid="B2">Balke (1999</xref>: 274). Beetle medium-sized: <abbrev xmlns:xlink="http://www.w3.org/1999/xlink" xlink:title="total body length without head" id="ABBRID0ERIAI" xlink:type="simple">TL-H</abbrev> 3.5–4.3 mm, oblong-oval; reddish brown to brown, with paler pronotum; submatt, with dense, rather coarse punctation and rather strongly impressed microreticulation; pronotum with distinct lateral bead; male antennae simple (Fig. <xref ref-type="fig" rid="F5">15</xref>); male protarsomere 4 with anterior angle slightly expanded, with large, thick, strongly curved anterolateral hook-like seta; male protarsomere 5 slightly concave ventrally, with anterior band of ca 100 and posterior band ca 40 of relatively long setae (Fig. <xref ref-type="fig" rid="F15">39D</xref>); median lobe in lateral view evenly broad, with rounded, not curved downwards apex, in ventral view, evenly tapering, with broadly pointed apex; paramere slightly concave on dorsal side and with long, dense, thin setae, situated along dorsal margin; subdistal setae strong and dense, setae in middle part slightly shorter and sparser, proximal setae long but sparser than subdistal ones (Fig. <xref ref-type="fig" rid="F15">39A–C</xref>).</p></tp:treatment-sec><tp:treatment-sec sec-type="Affinities" id="SECID0EBJAI"><title>Affinities.</title><p>In the area of its distribution, <italic><tp:taxon-name><tp:taxon-name-part taxon-name-part-type="genus" reg="Exocelina">E.</tp:taxon-name-part><tp:taxon-name-part taxon-name-part-type="species" reg="desii">desii</tp:taxon-name-part></tp:taxon-name></italic> co-occurs with numerous species of the <italic><tp:taxon-name><tp:taxon-name-part taxon-name-part-type="genus" reg="Exocelina"/><tp:taxon-name-part taxon-name-part-type="species" reg="ekari">ekari</tp:taxon-name-part></tp:taxon-name></italic>-, <italic><tp:taxon-name><tp:taxon-name-part taxon-name-part-type="genus" reg="Exocelina"/><tp:taxon-name-part taxon-name-part-type="species" reg="ullrichi">ullrichi</tp:taxon-name-part></tp:taxon-name></italic>-, <italic><tp:taxon-name><tp:taxon-name-part taxon-name-part-type="genus" reg="Exocelina"/><tp:taxon-name-part taxon-name-part-type="species" reg="broschii">broschii</tp:taxon-name-part></tp:taxon-name></italic>-, <italic>larsoni</italic>-, and <italic><tp:taxon-name><tp:taxon-name-part taxon-name-part-type="genus" reg="Exocelina"/><tp:taxon-name-part taxon-name-part-type="species" reg="danae">danae</tp:taxon-name-part></tp:taxon-name></italic>-groups. From them, the species differs in size, coloration, surface sculpture, simple male antennae, and the shape of the median lobe.</p><!--PageBreak--><p>Within the <italic><tp:taxon-name><tp:taxon-name-part taxon-name-part-type="genus" reg="Exocelina"/><tp:taxon-name-part taxon-name-part-type="species" reg="casuarina">casuarina</tp:taxon-name-part></tp:taxon-name></italic>-group, it is very similar in coloration and surface sculpture to the co-occurring <italic><tp:taxon-name><tp:taxon-name-part taxon-name-part-type="genus" reg="Exocelina">E.</tp:taxon-name-part><tp:taxon-name-part taxon-name-part-type="species" reg="pusilla">pusilla</tp:taxon-name-part></tp:taxon-name></italic> sp. n. and <italic><tp:taxon-name><tp:taxon-name-part taxon-name-part-type="genus" reg="Exocelina">E.</tp:taxon-name-part><tp:taxon-name-part taxon-name-part-type="species" reg="pseudopusilla">pseudopusilla</tp:taxon-name-part></tp:taxon-name></italic> sp. n. but can be distinguished from them by larger size and evidently thicker median lobe.</p></tp:treatment-sec><tp:treatment-sec sec-type="distribution" id="SECID0E6LAI"><title>Distribution.</title><p>Papua New Guinea: East Sepik, Simbu, Western Highlands, and Eastern Highlands Provinces (Fig. <xref ref-type="fig" rid="F22">50</xref>).</p></tp:treatment-sec><tp:treatment-sec><!--Section generated to contain objects referenced in tp:taxon-treatment.--><fig id="F5" position="float" orientation="portrait"><label>Figures 15–17.</label><caption><p>Habitus and coloration <bold>15</bold><italic><tp:taxon-name><tp:taxon-name-part taxon-name-part-type="genus" reg="Exocelina">Exocelina</tp:taxon-name-part><tp:taxon-name-part taxon-name-part-type="species" reg="desii">desii</tp:taxon-name-part></tp:taxon-name></italic> (Balke, 1999) <bold>16</bold><italic><tp:taxon-name><tp:taxon-name-part taxon-name-part-type="genus" reg="Exocelina">E.</tp:taxon-name-part><tp:taxon-name-part taxon-name-part-type="species" reg="heidiae">heidiae</tp:taxon-name-part></tp:taxon-name></italic> (Balke, 1998) <bold>17</bold><italic><tp:taxon-name><tp:taxon-name-part taxon-name-part-type="genus" reg="Exocelina">E.</tp:taxon-name-part><tp:taxon-name-part taxon-name-part-type="species" reg="simbaijimi">simbaijimi</tp:taxon-name-part></tp:taxon-name></italic> sp. n.</p></caption><graphic xmlns:xlink="http://www.w3.org/1999/xlink" xlink:href="zookeys-803-007-g005.jpg" position="float" orientation="portrait" xlink:type="simple" id="oo_247812.jpg"/></fig><fig id="F15" position="float" orientation="portrait"><label>Figure 39.</label><caption><p><italic><tp:taxon-name><tp:taxon-name-part taxon-name-part-type="genus" reg="Exocelina">Exocelina</tp:taxon-name-part><tp:taxon-name-part taxon-name-part-type="species" reg="desii">desii</tp:taxon-name-part></tp:taxon-name></italic> (Balke, 1999) <bold>A</bold> Median lobe in ventral view <bold>B</bold> Median lobe in lateral view <bold>C</bold> Paramere in external view <bold>D</bold> Male protarsomeres 4–5 in ventral view.</p></caption><graphic xmlns:xlink="http://www.w3.org/1999/xlink" xlink:href="zookeys-803-007-g015.jpg" position="float" orientation="portrait" xlink:type="simple" id="oo_247822.jpg"/></fig><fig id="F22" position="float" orientation="portrait"><label>Figure 50.</label><caption><p>Map of New Guinea showing distribution of the species.</p></caption><graphic xmlns:xlink="http://www.w3.org/1999/xlink" xlink:href="zookeys-803-007-g022.jpg" position="float" orientation="portrait" xlink:type="simple" id="oo_247829.jpg"/></fig></tp:treatment-sec><ref-list><ref id="B6"><mixed-citation xmlns:xlink="http://www.w3.org/1999/xlink" xlink:type="simple"><person-group><name name-style="western"><surname>Nilsson</surname><given-names>AN</given-names></name></person-group> (<year>2001</year>) <source><tp:taxon-name><tp:taxon-name-part taxon-name-part-type="family">Dytiscidae</tp:taxon-name-part></tp:taxon-name>. World Catalogue of Insects Vol. 3.</source><publisher-name>Apollo Books</publisher-name>, <publisher-loc>Stenstrup</publisher-loc>, <size units="page">395 pp</size>.</mixed-citation></ref><ref id="B8"><mixed-citation xmlns:xlink="http://www.w3.org/1999/xlink" xlink:type="simple"><person-group><name name-style="western"><surname>Nilsson</surname><given-names>AN</given-names></name><name name-style="western"><surname>Fery</surname><given-names>H</given-names></name></person-group> (<year>2006</year>) <article-title>World Catalogue of <tp:taxon-name><tp:taxon-name-part taxon-name-part-type="family">Dytiscidae</tp:taxon-name-part></tp:taxon-name>—corrections and additions, 3 (<tp:taxon-name><tp:taxon-name-part taxon-name-part-type="order">Coleoptera</tp:taxon-name-part></tp:taxon-name>: <tp:taxon-name><tp:taxon-name-part taxon-name-part-type="family">Dytiscidae</tp:taxon-name-part></tp:taxon-name>).</article-title><source>Koleopterologische Rundschau</source><volume>76</volume>: <fpage>55</fpage>–<lpage>74</lpage>.</mixed-citation></ref><ref id="B7"><mixed-citation xmlns:xlink="http://www.w3.org/1999/xlink" xlink:type="simple"><person-group><name name-style="western"><surname>Nilsson</surname><given-names>AN</given-names></name></person-group> (<year>2007</year>) <italic><tp:taxon-name><tp:taxon-name-part taxon-name-part-type="genus">Exocelina</tp:taxon-name-part></tp:taxon-name></italic> Broun, 1886, is the valid name of <italic><tp:taxon-name><tp:taxon-name-part taxon-name-part-type="genus">Papuadytes</tp:taxon-name-part></tp:taxon-name></italic> Balke, 1998. Latissimus 23: 33–34.</mixed-citation></ref><ref id="B9"><mixed-citation xmlns:xlink="http://www.w3.org/1999/xlink" xlink:type="simple"><person-group><name name-style="western"><surname>Nilsson</surname><given-names>AN</given-names></name><name name-style="western"><surname>Hájek</surname><given-names>J</given-names></name></person-group> (<year>2018</year>) A World Catalogue of the Family <tp:taxon-name><tp:taxon-name-part taxon-name-part-type="family">Dytiscidae</tp:taxon-name-part></tp:taxon-name>, or the Diving Beetles (<tp:taxon-name><tp:taxon-name-part taxon-name-part-type="order">Coleoptera</tp:taxon-name-part></tp:taxon-name>, <tp:taxon-name><tp:taxon-name-part taxon-name-part-type="suborder">Adephaga</tp:taxon-name-part></tp:taxon-name>). Internet version 31.I.2018, <ext-link xlink:type="simple" ext-link-type="uri" xlink:href="http://waterbeetles.eu/documents/W_CAT_Dytiscidae_2017.pdf">http://waterbeetles.eu/documents/W_CAT_Dytiscidae_2017.pdf</ext-link></mixed-citation></ref><ref id="B20"><mixed-citation xmlns:xlink="http://www.w3.org/1999/xlink" xlink:type="simple"><person-group><name name-style="western"><surname>Toussaint</surname><given-names>EFA</given-names></name><name name-style="western"><surname>Hall</surname><given-names>R</given-names></name><name name-style="western"><surname>Monaghan</surname><given-names>MT</given-names></name><name name-style="western"><surname>Sagata</surname><given-names>K</given-names></name><name name-style="western"><surname>Ibalim</surname><given-names>S</given-names></name><name name-style="western"><surname>Shaverdo</surname><given-names>HV</given-names></name><name name-style="western"><surname>Vogler</surname><given-names>AP</given-names></name><name name-style="western"><surname>Pons</surname><given-names>J</given-names></name><name name-style="western"><surname>Balke</surname><given-names>M</given-names></name></person-group> (<year>2014</year>) The towering orogeny of New Guinea as a trigger for arthropod megadiversity. Nature Communications 5: 5: 4001.<ext-link xlink:type="simple" ext-link-type="doi" xlink:href="10.1038/ncomms5001">https://doi.org/10.1038/ncomms5001</ext-link></mixed-citation></ref><ref id="B21"><mixed-citation xmlns:xlink="http://www.w3.org/1999/xlink" xlink:type="simple"><person-group><name name-style="western"><surname>Toussaint</surname><given-names>EFA</given-names></name><name name-style="western"><surname>Henrich</surname><given-names>L</given-names></name><name name-style="western"><surname>Shaverdo</surname><given-names>H</given-names></name><name name-style="western"><surname>Balke</surname><given-names>M</given-names></name></person-group> (<year>2015</year>) Mosaic patterns of diversification dynamics following the colonization of Melanesian islands. Scientific Reports 5: 16016. <ext-link xlink:type="simple" ext-link-type="doi" xlink:href="10.1038/srep16016">https://doi.org/10.1038/srep16016</ext-link></mixed-citation></ref><ref id="B2"><mixed-citation xmlns:xlink="http://www.w3.org/1999/xlink" xlink:type="simple"><person-group><name name-style="western"><surname>Balke</surname><given-names>M</given-names></name></person-group> (<year>1999</year>) Two new species of the genus <tp:taxon-name><tp:taxon-name-part taxon-name-part-type="genus">Copelatus</tp:taxon-name-part><tp:taxon-name-part taxon-name-part-type="authority">Erichson, 1832,</tp:taxon-name-part><tp:taxon-name-part taxon-name-part-type="infraspecific-rank">subgenus</tp:taxon-name-part><tp:taxon-name-part taxon-name-part-type="subgenus">Papuadytes</tp:taxon-name-part></tp:taxon-name> Balke, 1998, from Papua New Guinea (<tp:taxon-name><tp:taxon-name-part taxon-name-part-type="class">Insecta</tp:taxon-name-part></tp:taxon-name>: <tp:taxon-name><tp:taxon-name-part taxon-name-part-type="order">Coleoptera</tp:taxon-name-part></tp:taxon-name>: <tp:taxon-name><tp:taxon-name-part taxon-name-part-type="family">Dytiscidae</tp:taxon-name-part></tp:taxon-name>). Annalen des Naturhistorischen Museum Wien 101B: 273–276.</mixed-citation></ref></ref-list></tp:taxon-treatment>
