# Supplementary material for: Introduction of the Exocelinacasuarina-group, with a key to its representatives and descriptions of 19 new species from New Guinea (Coleoptera, Dytiscidae, Copelatinae)
Source: Zookeys. 2018 Dec 6;(803):7–70. doi: 10.3897/zookeys.803.28903 (PMC6390078; doi:10.3897/zookeys.803.28903)
Supplement: XML Treatment for Exocelina ibalimi [file zookeys.803.28903-treatment9.xml]

<!DOCTYPE tp:taxon-treatment
  PUBLIC "-//TaxonX//DTD Taxonomic Treatment Publishing DTD v0 20100105//EN" "tax-treatment-NSO.dtd">
<tp:taxon-treatment xmlns:tp="http://www.plazi.org/taxpub"><tp:treatment-meta><kwd-group><label>Taxon classification</label><kwd><named-content xmlns:xlink="http://www.w3.org/1999/xlink" content-type="kingdom">Animalia</named-content></kwd><kwd><named-content xmlns:xlink="http://www.w3.org/1999/xlink" content-type="order">Coleoptera</named-content></kwd><kwd><named-content xmlns:xlink="http://www.w3.org/1999/xlink" content-type="family">Dytiscidae</named-content></kwd></kwd-group><mixed-citation publication-type="journal"><person-group><name><surname>Shaverdo</surname><given-names>Helena</given-names></name><name><surname>Sagata</surname><given-names>Katayo</given-names></name><name><surname>Balke</surname><given-names>Michael</given-names></name></person-group><article-title>Introduction of the <italic><tp:taxon-name><tp:taxon-name-part taxon-name-part-type="genus" reg="Exocelina">Exocelina</tp:taxon-name-part><tp:taxon-name-part taxon-name-part-type="species" reg="casuarina">casuarina</tp:taxon-name-part></tp:taxon-name></italic>-group, with a key to its representatives and descriptions of 19 new species from New Guinea (<tp:taxon-name><tp:taxon-name-part taxon-name-part-type="order">Coleoptera</tp:taxon-name-part></tp:taxon-name>, <tp:taxon-name><tp:taxon-name-part taxon-name-part-type="family">Dytiscidae</tp:taxon-name-part></tp:taxon-name>, <tp:taxon-name><tp:taxon-name-part taxon-name-part-type="subfamily">Copelatinae</tp:taxon-name-part></tp:taxon-name>)</article-title><source>Zookeys</source><day>6</day><month>12</month><year>2018</year><volume>2018</volume><issue>803</issue><fpage>7</fpage><lpage>70</lpage><pub-id pub-id-type="doi">10.3897/zookeys.803.28903</pub-id></mixed-citation></tp:treatment-meta><tp:nomenclature><label>9.</label><tp:taxon-name>
            <tp:taxon-name-part taxon-name-part-type="genus" reg="Exocelina">Exocelina</tp:taxon-name-part>
            <tp:taxon-name-part taxon-name-part-type="species" reg="ibalimi">ibalimi</tp:taxon-name-part>
            <object-id xmlns:xlink="http://www.w3.org/1999/xlink" content-type="zoobank" xlink:type="simple">http://zoobank.org/F2B4E65B-545D-4F76-8ED4-6D9C43DA6CAB</object-id>
          </tp:taxon-name><tp:taxon-authority>Shaverdo &amp; Balke</tp:taxon-authority><tp:taxon-status xmlns:xlink="http://www.w3.org/1999/xlink" xlink:type="simple">sp. n.</tp:taxon-status><xref ref-type="fig" rid="F2">Figs 4</xref><xref ref-type="fig" rid="F9">, 28</xref><tp:nomenclature-citation-list><tp:nomenclature-citation><tp:taxon-name>
                <tp:taxon-name-part taxon-name-part-type="genus" reg="Exocelina">Exocelina</tp:taxon-name-part>
              </tp:taxon-name><comment>undescribed sp. MB0657: <xref ref-type="bibr" rid="B20">Toussaint et al. 2014</xref>: supplementary figs 1–4, table 2; <xref ref-type="bibr" rid="B21">Toussaint et al. 2015</xref>: supplementary figs S1–S2, table S3.</comment></tp:nomenclature-citation><tp:nomenclature-citation><tp:taxon-name>
                <tp:taxon-name-part taxon-name-part-type="genus" reg="Exocelina">Exocelina</tp:taxon-name-part>
                <tp:taxon-name-part taxon-name-part-type="species" reg="ibalimi">ibalimi</tp:taxon-name-part>
              </tp:taxon-name><comment>_New_Guinea_MB0657: <xref ref-type="bibr" rid="B21">Toussaint et al. 2015</xref>: Supplementary information S5–S6.</comment></tp:nomenclature-citation></tp:nomenclature-citation-list></tp:nomenclature><tp:treatment-sec sec-type="type locality" id="SECID0E4CBI"><title>Type locality.</title><p>Papua New Guinea: Sandaun Province, Mianmin area, ca <named-content xmlns:xlink="http://www.w3.org/1999/xlink" content-type="dwc:verbatimCoordinates" xlink:type="simple"><named-content content-type="geo-json" specific-use="{&#34;type&#34;:&#34;Point&#34;,&#34;coordinates&#34;:[141.636333,-4.929667]}" id="NCID0EGDBI" xlink:type="simple">04°55.78'S, 141°38.18'E</named-content></named-content>, 1080 m a.s.l.</p></tp:treatment-sec><tp:treatment-sec sec-type="type material" id="SECID0ELDBI"><title>Type material.</title><p><italic>Holotype</italic>: male “Papua New Guinea: Sandaun, Mianmin area, &gt;600m, 13.i.2010, Ibalim &amp; Pius (PNG235)” (<named-content xmlns:xlink="http://www.w3.org/1999/xlink" content-type="dwc:institutional_code" xlink:type="simple">ZSM</named-content>). <italic>Paratypes</italic>: 15 males, 14 females with the same label as the holotype, 2 males with additional labels “M.Balke 4929”, “M.Balke 4932”, and one female with “M.Balke 4930” (<named-content xmlns:xlink="http://www.w3.org/1999/xlink" content-type="dwc:institutional_code" xlink:type="simple">NHMW</named-content>, <named-content xmlns:xlink="http://www.w3.org/1999/xlink" content-type="dwc:institutional_code" xlink:type="simple">ZSM</named-content>). 4 males, 1 female “Papua New Guinea: Sandaun, Ofektaman, 820m, 17.x.2008, <named-content xmlns:xlink="http://www.w3.org/1999/xlink" content-type="dwc:verbatimCoordinates" xlink:type="simple"><named-content content-type="geo-json" specific-use="{&#34;type&#34;:&#34;Point&#34;,&#34;coordinates&#34;:[141.597350,-5.068550]}" id="NCID0EHEBI" xlink:type="simple">5.04.113S 141.35.841E</named-content></named-content>, Ibalim (<abbrev xmlns:xlink="http://www.w3.org/1999/xlink" xlink:title="Papua New Guinea" id="ABBRID0EMEBI" xlink:type="simple">PNG</abbrev> 190)”, two males additionally with green labels “M.Balke 3724”, “M.Balke 3725” (<named-content xmlns:xlink="http://www.w3.org/1999/xlink" content-type="dwc:institutional_code" xlink:type="simple">NHMW</named-content>, <named-content xmlns:xlink="http://www.w3.org/1999/xlink" content-type="dwc:institutional_code" xlink:type="simple">ZSM</named-content>). 3 females “Papua New Guinea: Sandaun, Mianmin, 670m 20.x.2008, <named-content xmlns:xlink="http://www.w3.org/1999/xlink" content-type="dwc:verbatimCoordinates" xlink:type="simple"><named-content content-type="geo-json" specific-use="{&#34;type&#34;:&#34;Point&#34;,&#34;coordinates&#34;:[141.568633,-4.888200]}" id="NCID0E4EBI" xlink:type="simple">4.53.292S 141.34.118E</named-content></named-content>, Ibalim (<abbrev xmlns:xlink="http://www.w3.org/1999/xlink" xlink:title="Papua New Guinea" id="ABBRID0ECFBI" xlink:type="simple">PNG</abbrev> 191)” (<named-content xmlns:xlink="http://www.w3.org/1999/xlink" content-type="dwc:institutional_code" xlink:type="simple">ZSM</named-content>). 2 males “Papua New Guinea: Sandaun, Mianmin (river), 990m, 23.x.2008, <named-content xmlns:xlink="http://www.w3.org/1999/xlink" content-type="dwc:verbatimCoordinates" xlink:type="simple"><named-content content-type="geo-json" specific-use="{&#34;type&#34;:&#34;Point&#34;,&#34;coordinates&#34;:[141.591500,-4.909500]}" id="NCID0EOFBI" xlink:type="simple">4.54.570S 141.35.490E</named-content></named-content>, Ibalim (<abbrev xmlns:xlink="http://www.w3.org/1999/xlink" xlink:title="Papua New Guinea" id="ABBRID0ETFBI" xlink:type="simple">PNG</abbrev> 192)” (<named-content xmlns:xlink="http://www.w3.org/1999/xlink" content-type="dwc:institutional_code" xlink:type="simple">ZSM</named-content>). 3 males “Papua New Guinea: Sandaun, Mianmin (pool), 990m, 23.x.2008, <named-content xmlns:xlink="http://www.w3.org/1999/xlink" content-type="dwc:verbatimCoordinates" xlink:type="simple"><named-content content-type="geo-json" specific-use="{&#34;type&#34;:&#34;Point&#34;,&#34;coordinates&#34;:[141.591500,-4.909500]}" id="NCID0E6FBI" xlink:type="simple">4.54.570S 141.35.490E</named-content></named-content>, Ibalim (<abbrev xmlns:xlink="http://www.w3.org/1999/xlink" xlink:title="Papua New Guinea" id="ABBRID0EEGBI" xlink:type="simple">PNG</abbrev> 193)”, two of them with additional green labels “M.Balke 3739”, “M.Balke 3740” (<named-content xmlns:xlink="http://www.w3.org/1999/xlink" content-type="dwc:institutional_code" xlink:type="simple">ZSM</named-content>). 4 males, 4 females “Papua New Guinea: Sandaun, Mianmin (river), 1080m, 24.x.2008, <named-content xmlns:xlink="http://www.w3.org/1999/xlink" content-type="dwc:verbatimCoordinates" xlink:type="simple"><named-content content-type="geo-json" specific-use="{&#34;type&#34;:&#34;Point&#34;,&#34;coordinates&#34;:[141.636417,-4.929667]}" id="NCID0EQGBI" xlink:type="simple">04.55.780S 141.38.185E</named-content></named-content>, Ibalim (<abbrev xmlns:xlink="http://www.w3.org/1999/xlink" xlink:title="Papua New Guinea" id="ABBRID0EVGBI" xlink:type="simple">PNG</abbrev> 195)” (<named-content xmlns:xlink="http://www.w3.org/1999/xlink" content-type="dwc:institutional_code" xlink:type="simple">NHMW</named-content>, <named-content xmlns:xlink="http://www.w3.org/1999/xlink" content-type="dwc:institutional_code" xlink:type="simple">ZSM</named-content>). 6 males, 12 females “Papua New Guinea: Sandaun, Mianmin (pool), 1080m, 24.x.2008, <named-content xmlns:xlink="http://www.w3.org/1999/xlink" content-type="dwc:verbatimCoordinates" xlink:type="simple"><named-content content-type="geo-json" specific-use="{&#34;type&#34;:&#34;Point&#34;,&#34;coordinates&#34;:[141.636417,-4.929667]}" id="NCID0EGHBI" xlink:type="simple">04.55.780S 141.38.185E</named-content></named-content>, Ibalim (<abbrev xmlns:xlink="http://www.w3.org/1999/xlink" xlink:title="Papua New Guinea" id="ABBRID0ELHBI" xlink:type="simple">PNG</abbrev> 196)” (<named-content xmlns:xlink="http://www.w3.org/1999/xlink" content-type="dwc:institutional_code" xlink:type="simple">ZSM</named-content>). 2 males, 1 female “Papua New Guinea: Sandaun, Mianmin (river) 700m, 21.x.2008, <named-content xmlns:xlink="http://www.w3.org/1999/xlink" content-type="dwc:verbatimCoordinates" xlink:type="simple"><named-content content-type="geo-json" specific-use="{&#34;type&#34;:&#34;Point&#34;,&#34;coordinates&#34;:[141.528433,-4.880967]}" id="NCID0EXHBI" xlink:type="simple">04.52.858S 141.31.706E</named-content></named-content> Ibalim (<abbrev xmlns:xlink="http://www.w3.org/1999/xlink" xlink:title="Papua New Guinea" id="ABBRID0E3HBI" xlink:type="simple">PNG</abbrev> 197)” (<named-content xmlns:xlink="http://www.w3.org/1999/xlink" content-type="dwc:institutional_code" xlink:type="simple">ZSM</named-content>). 5 males, 3 females “Papua New Guinea: Sandaun, Mianmin (pool), 700m, 21.x.2008, <named-content xmlns:xlink="http://www.w3.org/1999/xlink" content-type="dwc:verbatimCoordinates" xlink:type="simple"><named-content content-type="geo-json" specific-use="{&#34;type&#34;:&#34;Point&#34;,&#34;coordinates&#34;:[141.528433,-4.880967]}" id="NCID0EIIBI" xlink:type="simple">04.52.858S 141.31.706E</named-content></named-content>, Ibalim (<abbrev xmlns:xlink="http://www.w3.org/1999/xlink" xlink:title="Papua New Guinea" id="ABBRID0ENIBI" xlink:type="simple">PNG</abbrev> 198)” (<named-content xmlns:xlink="http://www.w3.org/1999/xlink" content-type="dwc:institutional_code" xlink:type="simple">NHMW</named-content>, <named-content xmlns:xlink="http://www.w3.org/1999/xlink" content-type="dwc:institutional_code" xlink:type="simple">ZSM</named-content>). 2 males “Papua New Guinea: Sandaun, Mianmin area, &gt;1000m, 23.xii.2009, Ibalim &amp; Pius (PNG232)” (<named-content xmlns:xlink="http://www.w3.org/1999/xlink" content-type="dwc:institutional_code" xlink:type="simple">ZSM</named-content>). 4 males, 1 female “Papua New Guinea: Sandaun, Mianmin area, &gt;1000m, 26.xii.2009, Ibalim &amp; Pius (PNG233)” (<named-content xmlns:xlink="http://www.w3.org/1999/xlink" content-type="dwc:institutional_code" xlink:type="simple">NHMW</named-content>, <named-content xmlns:xlink="http://www.w3.org/1999/xlink" content-type="dwc:institutional_code" xlink:type="simple">ZSM</named-content>). 8 males, 3 females “Papua New Guinea: Sandaun, Mianmin area, &gt;600m, 13.i.2010, Ibalim &amp; Pius (PNG236)”, one of them with “M.Balke 4925” (<named-content xmlns:xlink="http://www.w3.org/1999/xlink" content-type="dwc:institutional_code" xlink:type="simple">NHMW</named-content>, <named-content xmlns:xlink="http://www.w3.org/1999/xlink" content-type="dwc:institutional_code" xlink:type="simple">ZSM</named-content>). 5 males, 8 females “Papua New Guinea: Sandaun, Mianmin area, &gt;700m, 14.i.2010, 0 <named-content xmlns:xlink="http://www.w3.org/1999/xlink" content-type="dwc:verbatimCoordinates" xlink:type="simple"><named-content content-type="geo-json" specific-use="{&#34;type&#34;:&#34;Point&#34;,&#34;coordinates&#34;:[141.615883,-4.909000]}" id="NCID0EXJBI" xlink:type="simple">4 54.540S 141 36.953E</named-content></named-content>, Ibalim &amp; Pius (PNG238)” (<named-content xmlns:xlink="http://www.w3.org/1999/xlink" content-type="dwc:institutional_code" xlink:type="simple">NHMW</named-content>, <named-content xmlns:xlink="http://www.w3.org/1999/xlink" content-type="dwc:institutional_code" xlink:type="simple">ZSM</named-content>). 1 male “Papua New Guinea: Sandaun, Mianmin 2, 1150 m, 20.x.2003, <named-content xmlns:xlink="http://www.w3.org/1999/xlink" content-type="dwc:verbatimCoordinates" xlink:type="simple"><named-content content-type="geo-json" specific-use="{&#34;type&#34;:&#34;Point&#34;,&#34;coordinates&#34;:[141.617300,-4.876033]}" id="NCID0EJKBI" xlink:type="simple">04 52.562S 141 37.038E</named-content></named-content>, K. Sagata (WB70)”, “M. Balke 658” [green text] (<named-content xmlns:xlink="http://www.w3.org/1999/xlink" content-type="dwc:institutional_code" xlink:type="simple">ZSM</named-content>). 2 males “Papua New Guinea: Sandaun, MekilK [!], 1718m, 14.x.2003, <named-content xmlns:xlink="http://www.w3.org/1999/xlink" content-type="dwc:verbatimCoordinates" xlink:type="simple"><named-content content-type="geo-json" specific-use="{&#34;type&#34;:&#34;Point&#34;,&#34;coordinates&#34;:[141.651250,-4.812367]}" id="NCID0EWKBI" xlink:type="simple">4 48.742S 141 39.075E</named-content></named-content>, K. Sagata (WB106)”, one of them with “M. Balke 661” [green text] (<named-content xmlns:xlink="http://www.w3.org/1999/xlink" content-type="dwc:institutional_code" xlink:type="simple">ZSM</named-content>). 1 male “Papua New Guinea: Sandaun: Mekil (WB106), 14.x.2003, K. Sagata, M Balke: MB 660”, “M. Balke 660” [green text] (<named-content xmlns:xlink="http://www.w3.org/1999/xlink" content-type="dwc:institutional_code" xlink:type="simple">ZSM</named-content>). 1 female “Papua New Guinea: Sandaun, Sokamin village, 1200m, 9.x.2003, <named-content xmlns:xlink="http://www.w3.org/1999/xlink" content-type="dwc:verbatimCoordinates" xlink:type="simple"><named-content content-type="geo-json" specific-use="{&#34;type&#34;:&#34;Point&#34;,&#34;coordinates&#34;:[141.625567,-4.864717]}" id="NCID0EILBI" xlink:type="simple">4 51.883S 141 37.534E</named-content></named-content>, K. Sagata (WB97)”, “M. Balke 657” [green text] (<named-content xmlns:xlink="http://www.w3.org/1999/xlink" content-type="dwc:institutional_code" xlink:type="simple">ZSM</named-content>). 2 males, 1 female “Papua New Guinea: Sandaun, Sokamin4, 1200m, 19.x.2003, <named-content xmlns:xlink="http://www.w3.org/1999/xlink" content-type="dwc:verbatimCoordinates" xlink:type="simple"><named-content content-type="geo-json" specific-use="{&#34;type&#34;:&#34;Point&#34;,&#34;coordinates&#34;:[141.631083,-4.847417]}" id="NCID0EVLBI" xlink:type="simple">4 50.845S 141 37.865E</named-content></named-content>, K. Sagata (WB100)”, males with green text labels “M. Balke 683” and “M. Balke 684” (<named-content xmlns:xlink="http://www.w3.org/1999/xlink" content-type="dwc:institutional_code" xlink:type="simple">ZSM</named-content>).</p></tp:treatment-sec><tp:treatment-sec sec-type="description" id="SECID0E6LBI"><title>Description.</title><p><italic>Body size and form</italic>: Beetle size variable but generally beetle medium-sized: <abbrev xmlns:xlink="http://www.w3.org/1999/xlink" xlink:title="total body length without head" id="ABBRID0EHMBI" xlink:type="simple">TL-H</abbrev> 3.45–4.3 mm, <abbrev xmlns:xlink="http://www.w3.org/1999/xlink" xlink:title="total body length" id="ABBRID0ELMBI" xlink:type="simple">TL</abbrev> 3.75–4.8 mm, <abbrev xmlns:xlink="http://www.w3.org/1999/xlink" xlink:title="maximum body width" id="ABBRID0EPMBI" xlink:type="simple">MW</abbrev> 1.8–2.25 mm (holotype: <abbrev xmlns:xlink="http://www.w3.org/1999/xlink" xlink:title="total body length without head" id="ABBRID0ETMBI" xlink:type="simple">TL-H</abbrev> 4.15 mm, <abbrev xmlns:xlink="http://www.w3.org/1999/xlink" xlink:title="total body length" id="ABBRID0EXMBI" xlink:type="simple">TL</abbrev> 3.75 mm, <abbrev xmlns:xlink="http://www.w3.org/1999/xlink" xlink:title="maximum body width" id="ABBRID0E2MBI" xlink:type="simple">MW</abbrev> 2 mm), with oblong-oval habitus, slightly more attenuated posteriorly.</p><p><italic>Coloration</italic>: Brown to piceous, with head and pronotum paler. Head reddish brown to piceous, darker posteriorly. pronotum reddish brown to piceous, broadly paler on lateral sides and sometimes also narrowly anteriorly and posteriorly. Elytra uniformly brown to piceous. Head appendages and legs yellowish red to reddish brown, legs distally darker, especially metathoracic legs (Fig. <xref ref-type="fig" rid="F2">4</xref>). Teneral specimens paler.</p><p><italic>Surface sculpture</italic>: Submatt dorsally. Head with rather dense punctation (spaces between punctures 1–2 times size of punctures), evidently finer and sparser anteriorly; diameter of punctures smaller than diameter of cells of microreticulation. Pronotum and elytra with fine but rather dense punctation, sparser and finer than on head. Pronotum and elytra with strongly impressed microreticulation. Head with microreticulation stronger. Metaventrite and metacoxae distinctly microreticulate, metacoxal plates with longitudinal strioles and transverse wrinkles. Abdominal ventrites with distinct microreticulation, strioles, and very fine sparse punctation.</p><p><italic>Structures</italic>: Pronotum without lateral bead. Base of prosternum and neck of prosternal process with distinct ridge, rounded anteriorly. Blade of prosternal process lanceolate, relatively narrow, slightly convex, with distinct lateral bead and few setae. Abdominal ventrite 6 broadly rounded or slightly truncate.</p><p><italic>Male</italic>: Antennae simple (Fig. <xref ref-type="fig" rid="F2">4</xref>). Protarsomere 4 with large, thick, strongly curved anterolateral hook-like seta. Protarsomere 5 long and narrow, with anterior band of more than 80 and posterior row of 11 relatively long, thin setae (Fig. <xref ref-type="fig" rid="F9">28D</xref>). Median lobe in lateral view slightly curved, its apex rounded and not or only very slightly curved downwards; in ventral view, distally distinctly narrowed to truncate apex. Paramere slightly concave on dorsal side and with long, dense, thin setae situated along dorsal margin: subdistal setae denser, proximal setae sparser, setae in middle shorter, thinner (Fig. <xref ref-type="fig" rid="F9">28A–C</xref>). Abdominal ventrite 6 with 7–11 lateral striae on each side.</p><p><italic>Female</italic>: Without evident differences in external morphology from males, except for not modified protarsi and abdominal ventrite 6 without striae.</p></tp:treatment-sec><tp:treatment-sec sec-type="variability" id="SECID0EDOBI"><title>Variability.</title><p>The species has variability in size, coloration and shape of the median lobe. Beetles are small to medium-sized (see the measurements above) and with coloration: from reddish head and pronotum and dark brown elytra to uniformly piceous with reddish brown pronotal sides. Median lobe shows different shape of its apex: in <!--PageBreak-->lateral view, it is not curved or differently slightly curved downwards reminding that of <italic><tp:taxon-name><tp:taxon-name-part taxon-name-part-type="genus" reg="Exocelina">E.</tp:taxon-name-part><tp:taxon-name-part taxon-name-part-type="species" reg="fume">fume</tp:taxon-name-part></tp:taxon-name></italic> but without distinct angle.</p></tp:treatment-sec><tp:treatment-sec sec-type="Affinities" id="SECID0EWOBI"><title>Affinities.</title><p><italic><tp:taxon-name><tp:taxon-name-part taxon-name-part-type="genus" reg="Exocelina">Exocelina</tp:taxon-name-part><tp:taxon-name-part taxon-name-part-type="species" reg="ibalimi">ibalimi</tp:taxon-name-part></tp:taxon-name></italic> sp. n. is very similar to <italic><tp:taxon-name><tp:taxon-name-part taxon-name-part-type="genus" reg="Exocelina">E.</tp:taxon-name-part><tp:taxon-name-part taxon-name-part-type="species" reg="fume">fume</tp:taxon-name-part></tp:taxon-name></italic> but differs from it in shape of the median lobe: its apex not curved or only slightly curved downwards, more or less rounded in lateral view, without distinct angle on the dorsal side. The species also has dorsal punctation distinctly finer and microreticulation less strongly impressed than in <italic><tp:taxon-name><tp:taxon-name-part taxon-name-part-type="genus" reg="Exocelina">E.</tp:taxon-name-part><tp:taxon-name-part taxon-name-part-type="species" reg="fume">fume</tp:taxon-name-part></tp:taxon-name></italic>.</p></tp:treatment-sec><tp:treatment-sec sec-type="distribution" id="SECID0E4PBI"><title>Distribution.</title><p>Papua New Guinea: Sandaun Province (Fig. <xref ref-type="fig" rid="F22">50</xref>).</p></tp:treatment-sec><tp:treatment-sec sec-type="etymology" id="SECID0EHQBI"><title>Etymology.</title><p>The species is named for Sentiko Ibalim, one of the great young <abbrev xmlns:xlink="http://www.w3.org/1999/xlink" xlink:title="Papua New Guinea" id="ABBRID0ENQBI" xlink:type="simple">PNG</abbrev> entomologists, who collected most of these beetles. The species name is a noun in the genitive case.</p></tp:treatment-sec><tp:treatment-sec><!--Section generated to contain objects referenced in tp:taxon-treatment.--><fig id="F2" position="float" orientation="portrait"><label>Figures 2–4.</label><caption><p>Habitus and coloration <bold>2</bold><italic><tp:taxon-name><tp:taxon-name-part taxon-name-part-type="genus" reg="Exocelina">Exocelina</tp:taxon-name-part><tp:taxon-name-part taxon-name-part-type="species" reg="casuarina">casuarina</tp:taxon-name-part></tp:taxon-name></italic> (Balke, 1998) <bold>3</bold><italic><tp:taxon-name><tp:taxon-name-part taxon-name-part-type="genus" reg="Exocelina">E.</tp:taxon-name-part><tp:taxon-name-part taxon-name-part-type="species" reg="fume">fume</tp:taxon-name-part></tp:taxon-name></italic> (Balke, 1998) <bold>4</bold><italic><tp:taxon-name><tp:taxon-name-part taxon-name-part-type="genus" reg="Exocelina">E.</tp:taxon-name-part><tp:taxon-name-part taxon-name-part-type="species" reg="ibalimi">ibalimi</tp:taxon-name-part></tp:taxon-name></italic> sp. n.</p></caption><graphic xmlns:xlink="http://www.w3.org/1999/xlink" xlink:href="zookeys-803-007-g002.jpg" position="float" orientation="portrait" xlink:type="simple" id="oo_247809.jpg"/></fig><fig id="F9" position="float" orientation="portrait"><label>Figures 27–28.</label><caption><p><bold>27</bold><italic><tp:taxon-name><tp:taxon-name-part taxon-name-part-type="genus" reg="Exocelina">Exocelina</tp:taxon-name-part><tp:taxon-name-part taxon-name-part-type="species" reg="fume">fume</tp:taxon-name-part></tp:taxon-name></italic> (Balke, 1998) <bold>28</bold><italic><tp:taxon-name><tp:taxon-name-part taxon-name-part-type="genus" reg="Exocelina">E.</tp:taxon-name-part><tp:taxon-name-part taxon-name-part-type="species" reg="ibalimi">ibalimi</tp:taxon-name-part></tp:taxon-name></italic> sp. n. <bold>A</bold> Median lobe in ventral view <bold>B</bold> Median lobe in lateral view <bold>C</bold> Paramere in external view <bold>D</bold> Male protarsomeres 4–5 in ventral view.</p></caption><graphic xmlns:xlink="http://www.w3.org/1999/xlink" xlink:href="zookeys-803-007-g009.jpg" position="float" orientation="portrait" xlink:type="simple" id="oo_247816.jpg"/></fig><fig id="F22" position="float" orientation="portrait"><label>Figure 50.</label><caption><p>Map of New Guinea showing distribution of the species.</p></caption><graphic xmlns:xlink="http://www.w3.org/1999/xlink" xlink:href="zookeys-803-007-g022.jpg" position="float" orientation="portrait" xlink:type="simple" id="oo_247829.jpg"/></fig></tp:treatment-sec><ref-list><ref id="B20"><mixed-citation xmlns:xlink="http://www.w3.org/1999/xlink" xlink:type="simple"><person-group><name name-style="western"><surname>Toussaint</surname><given-names>EFA</given-names></name><name name-style="western"><surname>Hall</surname><given-names>R</given-names></name><name name-style="western"><surname>Monaghan</surname><given-names>MT</given-names></name><name name-style="western"><surname>Sagata</surname><given-names>K</given-names></name><name name-style="western"><surname>Ibalim</surname><given-names>S</given-names></name><name name-style="western"><surname>Shaverdo</surname><given-names>HV</given-names></name><name name-style="western"><surname>Vogler</surname><given-names>AP</given-names></name><name name-style="western"><surname>Pons</surname><given-names>J</given-names></name><name name-style="western"><surname>Balke</surname><given-names>M</given-names></name></person-group> (<year>2014</year>) The towering orogeny of New Guinea as a trigger for arthropod megadiversity. Nature Communications 5: 5: 4001.<ext-link xlink:type="simple" ext-link-type="doi" xlink:href="10.1038/ncomms5001">https://doi.org/10.1038/ncomms5001</ext-link></mixed-citation></ref><ref id="B21"><mixed-citation xmlns:xlink="http://www.w3.org/1999/xlink" xlink:type="simple"><person-group><name name-style="western"><surname>Toussaint</surname><given-names>EFA</given-names></name><name name-style="western"><surname>Henrich</surname><given-names>L</given-names></name><name name-style="western"><surname>Shaverdo</surname><given-names>H</given-names></name><name name-style="western"><surname>Balke</surname><given-names>M</given-names></name></person-group> (<year>2015</year>) Mosaic patterns of diversification dynamics following the colonization of Melanesian islands. Scientific Reports 5: 16016. <ext-link xlink:type="simple" ext-link-type="doi" xlink:href="10.1038/srep16016">https://doi.org/10.1038/srep16016</ext-link></mixed-citation></ref></ref-list></tp:taxon-treatment>
