# Supplementary material for: Introduction of the Exocelinacasuarina-group, with a key to its representatives and descriptions of 19 new species from New Guinea (Coleoptera, Dytiscidae, Copelatinae)
Source: Zookeys. 2018 Dec 6;(803):7–70. doi: 10.3897/zookeys.803.28903 (PMC6390078; doi:10.3897/zookeys.803.28903)
Supplement: XML Treatment for Exocelina keki [file zookeys.803.28903-treatment10.xml]

<!DOCTYPE tp:taxon-treatment
  PUBLIC "-//TaxonX//DTD Taxonomic Treatment Publishing DTD v0 20100105//EN" "tax-treatment-NSO.dtd">
<tp:taxon-treatment xmlns:tp="http://www.plazi.org/taxpub"><tp:treatment-meta><kwd-group><label>Taxon classification</label><kwd><named-content xmlns:xlink="http://www.w3.org/1999/xlink" content-type="kingdom">Animalia</named-content></kwd><kwd><named-content xmlns:xlink="http://www.w3.org/1999/xlink" content-type="order">Coleoptera</named-content></kwd><kwd><named-content xmlns:xlink="http://www.w3.org/1999/xlink" content-type="family">Dytiscidae</named-content></kwd></kwd-group><mixed-citation publication-type="journal"><person-group><name><surname>Shaverdo</surname><given-names>Helena</given-names></name><name><surname>Sagata</surname><given-names>Katayo</given-names></name><name><surname>Balke</surname><given-names>Michael</given-names></name></person-group><article-title>Introduction of the <italic><tp:taxon-name><tp:taxon-name-part taxon-name-part-type="genus" reg="Exocelina">Exocelina</tp:taxon-name-part><tp:taxon-name-part taxon-name-part-type="species" reg="casuarina">casuarina</tp:taxon-name-part></tp:taxon-name></italic>-group, with a key to its representatives and descriptions of 19 new species from New Guinea (<tp:taxon-name><tp:taxon-name-part taxon-name-part-type="order">Coleoptera</tp:taxon-name-part></tp:taxon-name>, <tp:taxon-name><tp:taxon-name-part taxon-name-part-type="family">Dytiscidae</tp:taxon-name-part></tp:taxon-name>, <tp:taxon-name><tp:taxon-name-part taxon-name-part-type="subfamily">Copelatinae</tp:taxon-name-part></tp:taxon-name>)</article-title><source>Zookeys</source><day>6</day><month>12</month><year>2018</year><volume>2018</volume><issue>803</issue><fpage>7</fpage><lpage>70</lpage><pub-id pub-id-type="doi">10.3897/zookeys.803.28903</pub-id></mixed-citation></tp:treatment-meta><tp:nomenclature><label>10.</label><tp:taxon-name>
            <tp:taxon-name-part taxon-name-part-type="genus" reg="Exocelina">Exocelina</tp:taxon-name-part>
            <tp:taxon-name-part taxon-name-part-type="species" reg="keki">keki</tp:taxon-name-part>
            <object-id xmlns:xlink="http://www.w3.org/1999/xlink" content-type="zoobank" xlink:type="simple">http://zoobank.org/0C2652F3-452D-4826-918A-90D6C5C5ECA8</object-id>
          </tp:taxon-name><tp:taxon-authority>Shaverdo &amp; Balke</tp:taxon-authority><tp:taxon-status xmlns:xlink="http://www.w3.org/1999/xlink" xlink:type="simple">sp. n.</tp:taxon-status><xref ref-type="fig" rid="F3">Figs 6</xref><xref ref-type="fig" rid="F10">, 30</xref><!--PageBreak--><tp:nomenclature-citation-list><tp:nomenclature-citation><tp:taxon-name>
                <tp:taxon-name-part taxon-name-part-type="genus" reg="Exocelina">Exocelina</tp:taxon-name-part>
              </tp:taxon-name><comment>undescribed sp. MB1530: <xref ref-type="bibr" rid="B20">Toussaint et al. 2014</xref>: supplementary figs 1–4, table 2; <xref ref-type="bibr" rid="B21">Toussaint et al. 2015</xref>: supplementary figs S1–S2, table S3.</comment></tp:nomenclature-citation><tp:nomenclature-citation><tp:taxon-name>
                <tp:taxon-name-part taxon-name-part-type="genus" reg="Exocelina">Exocelina</tp:taxon-name-part>
                <tp:taxon-name-part taxon-name-part-type="species" reg="pseudokeki">pseudokeki</tp:taxon-name-part>
              </tp:taxon-name><comment>_New_Guinea_MB1530: <xref ref-type="bibr" rid="B21">Toussaint et al. 2015</xref>: supplementary information S5–S6.</comment></tp:nomenclature-citation></tp:nomenclature-citation-list></tp:nomenclature><tp:treatment-sec sec-type="type locality" id="SECID0EITBI"><title>Type locality.</title><p>Papua New Guinea: Madang, Adelbert Mts, creek near Keki, <named-content xmlns:xlink="http://www.w3.org/1999/xlink" content-type="dwc:verbatimCoordinates" xlink:type="simple"><named-content content-type="geo-json" specific-use="{&#34;type&#34;:&#34;Point&#34;,&#34;coordinates&#34;:[145.418167,-4.705000]}" id="NCID0ERTBI" xlink:type="simple">04°42.30'S, 145°25.09'E</named-content></named-content>, 790 m a.s.l.</p></tp:treatment-sec><tp:treatment-sec sec-type="type material" id="SECID0EWTBI"><title>Type material.</title><p><italic>Holotype</italic>: male “Papua New Guinea: Madang, Keki, Adalbert [sic!] Mts., 500m, 29.xi.2006, nr <named-content xmlns:xlink="http://www.w3.org/1999/xlink" content-type="dwc:verbatimCoordinates" xlink:type="simple"><named-content content-type="geo-json" specific-use="{&#34;type&#34;:&#34;Point&#34;,&#34;coordinates&#34;:[145.407283,-4.717633]}" id="NCID0EBUBI" xlink:type="simple">04.43.058S 145.24.437E</named-content></named-content>, Balke &amp; Kinibel (<abbrev xmlns:xlink="http://www.w3.org/1999/xlink" xlink:title="Papua New Guinea" id="ABBRID0EGUBI" xlink:type="simple">PNG</abbrev> 118)” (<named-content xmlns:xlink="http://www.w3.org/1999/xlink" content-type="dwc:institutional_code" xlink:type="simple">ZSM</named-content>). <italic>Paratypes</italic>: <bold>Madang</bold>: 9 males, 4 females with the same labels as the holotype, one male with an additional green label “M.Balke 1530” (<named-content xmlns:xlink="http://www.w3.org/1999/xlink" content-type="dwc:institutional_code" xlink:type="simple">NHMW</named-content>, <named-content xmlns:xlink="http://www.w3.org/1999/xlink" content-type="dwc:institutional_code" xlink:type="simple">ZSM</named-content>). 1 male, 3 females “Papua New Guinea: Madang, Adalbert [sic!] Mts., creek nr Keki, 790m, 28.xi.1994, <named-content xmlns:xlink="http://www.w3.org/1999/xlink" content-type="dwc:verbatimCoordinates" xlink:type="simple"><named-content content-type="geo-json" specific-use="{&#34;type&#34;:&#34;Point&#34;,&#34;coordinates&#34;:[145.418150,-4.705000]}" id="NCID0EAVBI" xlink:type="simple">04.42.300S 145.25.089E</named-content></named-content>, Binatang Boys leg. (<abbrev xmlns:xlink="http://www.w3.org/1999/xlink" xlink:title="Papua New Guinea" id="ABBRID0EFVBI" xlink:type="simple">PNG</abbrev> 53a)” (<named-content xmlns:xlink="http://www.w3.org/1999/xlink" content-type="dwc:institutional_code" xlink:type="simple">ZSM</named-content>). 1 male, 2 females “Papua New Guinea: Madang, Keki-Sewan, Adalbert [sic!] Mts., 700m, 30.xi.2006, nr <named-content xmlns:xlink="http://www.w3.org/1999/xlink" content-type="dwc:verbatimCoordinates" xlink:type="simple"><named-content content-type="geo-json" specific-use="{&#34;type&#34;:&#34;Point&#34;,&#34;coordinates&#34;:[145.424333,-4.696700]}" id="NCID0ERVBI" xlink:type="simple">04.41.802S 145.25.460E</named-content></named-content>, Binatang Boys (<abbrev xmlns:xlink="http://www.w3.org/1999/xlink" xlink:title="Papua New Guinea" id="ABBRID0EWVBI" xlink:type="simple">PNG</abbrev> 120)” (<named-content xmlns:xlink="http://www.w3.org/1999/xlink" content-type="dwc:institutional_code" xlink:type="simple">ZSM</named-content>). <bold>Eastern Highlands</bold>: 1 male “Papua New Guinea: Eastern Highlands, Bena Bridge, 1400m, 8.xii.2007, <named-content xmlns:xlink="http://www.w3.org/1999/xlink" content-type="dwc:verbatimCoordinates" xlink:type="simple"><named-content content-type="geo-json" specific-use="{&#34;type&#34;:&#34;Point&#34;,&#34;coordinates&#34;:[145.433900,-6.179683]}" id="NCID0EEWBI" xlink:type="simple">06.10.781S 145.26.034E</named-content></named-content>, Balke &amp; Sagata (<abbrev xmlns:xlink="http://www.w3.org/1999/xlink" xlink:title="Papua New Guinea" id="ABBRID0EJWBI" xlink:type="simple">PNG</abbrev> 164)” (<named-content xmlns:xlink="http://www.w3.org/1999/xlink" content-type="dwc:institutional_code" xlink:type="simple">ZSM</named-content>).</p></tp:treatment-sec><tp:treatment-sec sec-type="description" id="SECID0ESWBI"><title>Description.</title><p><italic>Body size and form</italic>: Beetle small: <abbrev xmlns:xlink="http://www.w3.org/1999/xlink" xlink:title="total body length without head" id="ABBRID0E1WBI" xlink:type="simple">TL-H</abbrev> 3.15–3.65 mm, <abbrev xmlns:xlink="http://www.w3.org/1999/xlink" xlink:title="total body length" id="ABBRID0E5WBI" xlink:type="simple">TL</abbrev> 3.45–4.0 mm, <abbrev xmlns:xlink="http://www.w3.org/1999/xlink" xlink:title="maximum body width" id="ABBRID0ECXBI" xlink:type="simple">MW</abbrev> 1.65–1.9 mm (holotype: <abbrev xmlns:xlink="http://www.w3.org/1999/xlink" xlink:title="total body length without head" id="ABBRID0EGXBI" xlink:type="simple">TL-H</abbrev> 3.65 mm, <abbrev xmlns:xlink="http://www.w3.org/1999/xlink" xlink:title="total body length" id="ABBRID0EKXBI" xlink:type="simple">TL</abbrev> 4 mm, <abbrev xmlns:xlink="http://www.w3.org/1999/xlink" xlink:title="maximum body width" id="ABBRID0EOXBI" xlink:type="simple">MW</abbrev> 1.85 mm), with oblong habitus.</p><p><italic>Coloration</italic>: Reddish to reddish brown, with head and pronotum paler. Head yellowish red to reddish brown, with small darker areas posterior to eyes. Pronotum yellowish red to reddish brown, with small brown to dark brown area on disc. Elytra reddish brown to brown, with narrow reddish sutural lines. Head appendages yellowish red, legs reddish, distally darker, especially metathoracic legs (Fig. <xref ref-type="fig" rid="F3">6</xref>). Teneral specimens paler.</p><p><italic>Surface sculpture</italic>: Submatt dorsally. Head with rather dense punctation (spaces between punctures 1–2 times size of punctures), evidently finer and sparser anteriorly; <!--PageBreak-->diameter of punctures smaller than diameter of cells of microreticulation. Pronotum and elytra with dense, distinct but fine punctation, sparser and finer than on head. Pronotum and elytra with strongly impressed microreticulation. Head with microreticulation stronger. Metaventrite and metacoxae distinctly microreticulate, metacoxal plates with longitudinal strioles and transverse wrinkles. Abdominal ventrites with distinct microreticulation, strioles, and very fine sparse punctation.</p><p><italic>Structures</italic>: Pronotum without lateral bead, in few specimens with its traces in posterior part. Base of prosternum and neck of prosternal process with distinct ridge, slightly rounded anteriorly. Blade of prosternal process lanceolate, relatively narrow, slightly convex, with distinct lateral bead and few setae. Abdominal ventrite 6 rounded.</p><p><italic>Male</italic>: Antennae simple (Fig. <xref ref-type="fig" rid="F3">6</xref>). Protarsomere 4 with anterolateral seta thin, long, smaller than more laterally situated large setae, slightly curved downwards. Protarsomere 5 long and narrow, with anterior band of more than 40 and posterior row of 7 relatively long, thin setae (Fig. <xref ref-type="fig" rid="F10">30D</xref>). Median lobe in lateral view almost straight, its apex rounded and not curved downwards; in ventral view, distally distinctly narrowed before rounded, narrow apex. Paramere slightly concave on dorsal side and with dorsal setae distinctly divided to long, dense subdistal setae and sparser proximal ones (Fig. <xref ref-type="fig" rid="F10">30A–C</xref>). Abdominal ventrite 6 with 3–5 lateral striae on each side.</p><p><italic>Female</italic>: Without evident differences in external morphology from males, except for not modified protarsi and abdominal ventrite 6 without striae.</p></tp:treatment-sec><tp:treatment-sec sec-type="distribution" id="SECID0EYYBI"><title>Distribution and variability.</title><p>Papua New Guinea: Madang and Eastern Highlands (Fig. <xref ref-type="fig" rid="F22">50</xref>). The species is known mainly from Keki area in Adelbert Mountains; only one beetle was collected in Bena, Eastern Highlands. It shows no morphological difference from the specimens of Keki populations, except for a small difference in the median lobe shape, which could be an expression of species variability. The species might have the same pattern of distribution as <italic><tp:taxon-name><tp:taxon-name-part taxon-name-part-type="genus" reg="Exocelina">Exocelina</tp:taxon-name-part><tp:taxon-name-part taxon-name-part-type="species" reg="brahminensis">brahminensis</tp:taxon-name-part></tp:taxon-name></italic><xref ref-type="bibr" rid="B11">Shaverdo et al., 2012</xref>, which has a wide distribution in the Momase Region and is known from Adelbert Mountains and Bena.</p></tp:treatment-sec><tp:treatment-sec sec-type="Affinities" id="SECID0ERZBI"><title>Affinities.</title><p><italic><tp:taxon-name><tp:taxon-name-part taxon-name-part-type="genus" reg="Exocelina">Exocelina</tp:taxon-name-part><tp:taxon-name-part taxon-name-part-type="species" reg="keki">keki</tp:taxon-name-part></tp:taxon-name></italic> sp. n. is very similar to <italic><tp:taxon-name><tp:taxon-name-part taxon-name-part-type="genus" reg="Exocelina">Exocelina</tp:taxon-name-part><tp:taxon-name-part taxon-name-part-type="species" reg="messeri">messeri</tp:taxon-name-part></tp:taxon-name></italic> (Balke, 1999) in body form and coloration, but has much more distinct dorsal punctation and stronger microreticulation, as well as median lobe more slender, with apex smaller and narrower in ventral view; the ventral setae of male protarsomere 5 are much less numerous and clearly divided into anterior band and posterior row.</p></tp:treatment-sec><tp:treatment-sec sec-type="etymology" id="SECID0EN1BI"><title>Etymology. The</title><p>species is named after Keki Village. The name is a noun in the nominative singular standing in apposition.</p></tp:treatment-sec><tp:treatment-sec><!--Section generated to contain objects referenced in tp:taxon-treatment.--><fig id="F3" position="float" orientation="portrait"><label>Figures 5–8.</label><caption><p>Habitus and coloration <bold>5</bold><italic><tp:taxon-name><tp:taxon-name-part taxon-name-part-type="genus" reg="Exocelina">Exocelina</tp:taxon-name-part><tp:taxon-name-part taxon-name-part-type="species" reg="messeri">messeri</tp:taxon-name-part></tp:taxon-name></italic> (Balke, 1999) <bold>6</bold><italic><tp:taxon-name><tp:taxon-name-part taxon-name-part-type="genus" reg="Exocelina">E.</tp:taxon-name-part><tp:taxon-name-part taxon-name-part-type="species" reg="keki">keki</tp:taxon-name-part></tp:taxon-name></italic> sp. n. <bold>7</bold><italic><tp:taxon-name><tp:taxon-name-part taxon-name-part-type="genus" reg="Exocelina">E.</tp:taxon-name-part><tp:taxon-name-part taxon-name-part-type="species" reg="pseudofume">pseudofume</tp:taxon-name-part></tp:taxon-name></italic> sp. n. <bold>8</bold><italic><tp:taxon-name><tp:taxon-name-part taxon-name-part-type="genus" reg="Exocelina">E.</tp:taxon-name-part><tp:taxon-name-part taxon-name-part-type="species" reg="sima">sima</tp:taxon-name-part></tp:taxon-name></italic> sp. n.</p></caption><graphic xmlns:xlink="http://www.w3.org/1999/xlink" xlink:href="zookeys-803-007-g003.jpg" position="float" orientation="portrait" xlink:type="simple" id="oo_247810.jpg"/></fig><fig id="F10" position="float" orientation="portrait"><label>Figures 29–30.</label><caption><p><bold>29</bold><italic><tp:taxon-name><tp:taxon-name-part taxon-name-part-type="genus" reg="Exocelina">Exocelina</tp:taxon-name-part><tp:taxon-name-part taxon-name-part-type="species" reg="messeri">messeri</tp:taxon-name-part></tp:taxon-name></italic> (Balke, 1999) <bold>30</bold><italic><tp:taxon-name><tp:taxon-name-part taxon-name-part-type="genus" reg="Exocelina">E.</tp:taxon-name-part><tp:taxon-name-part taxon-name-part-type="species" reg="keki">keki</tp:taxon-name-part></tp:taxon-name></italic> sp. n. <bold>A</bold> Median lobe in ventral view <bold>B</bold> Median lobe in lateral view <bold>C</bold> Paramere in external view <bold>D</bold> Male protarsomeres 4–5 in ventral view.</p></caption><graphic xmlns:xlink="http://www.w3.org/1999/xlink" xlink:href="zookeys-803-007-g010.jpg" position="float" orientation="portrait" xlink:type="simple" id="oo_247817.jpg"/></fig><fig id="F22" position="float" orientation="portrait"><label>Figure 50.</label><caption><p>Map of New Guinea showing distribution of the species.</p></caption><graphic xmlns:xlink="http://www.w3.org/1999/xlink" xlink:href="zookeys-803-007-g022.jpg" position="float" orientation="portrait" xlink:type="simple" id="oo_247829.jpg"/></fig></tp:treatment-sec><ref-list><ref id="B20"><mixed-citation xmlns:xlink="http://www.w3.org/1999/xlink" xlink:type="simple"><person-group><name name-style="western"><surname>Toussaint</surname><given-names>EFA</given-names></name><name name-style="western"><surname>Hall</surname><given-names>R</given-names></name><name name-style="western"><surname>Monaghan</surname><given-names>MT</given-names></name><name name-style="western"><surname>Sagata</surname><given-names>K</given-names></name><name name-style="western"><surname>Ibalim</surname><given-names>S</given-names></name><name name-style="western"><surname>Shaverdo</surname><given-names>HV</given-names></name><name name-style="western"><surname>Vogler</surname><given-names>AP</given-names></name><name name-style="western"><surname>Pons</surname><given-names>J</given-names></name><name name-style="western"><surname>Balke</surname><given-names>M</given-names></name></person-group> (<year>2014</year>) The towering orogeny of New Guinea as a trigger for arthropod megadiversity. Nature Communications 5: 5: 4001.<ext-link xlink:type="simple" ext-link-type="doi" xlink:href="10.1038/ncomms5001">https://doi.org/10.1038/ncomms5001</ext-link></mixed-citation></ref><ref id="B21"><mixed-citation xmlns:xlink="http://www.w3.org/1999/xlink" xlink:type="simple"><person-group><name name-style="western"><surname>Toussaint</surname><given-names>EFA</given-names></name><name name-style="western"><surname>Henrich</surname><given-names>L</given-names></name><name name-style="western"><surname>Shaverdo</surname><given-names>H</given-names></name><name name-style="western"><surname>Balke</surname><given-names>M</given-names></name></person-group> (<year>2015</year>) Mosaic patterns of diversification dynamics following the colonization of Melanesian islands. Scientific Reports 5: 16016. <ext-link xlink:type="simple" ext-link-type="doi" xlink:href="10.1038/srep16016">https://doi.org/10.1038/srep16016</ext-link></mixed-citation></ref><ref id="B11"><mixed-citation xmlns:xlink="http://www.w3.org/1999/xlink" xlink:type="simple"><person-group><name name-style="western"><surname>Shaverdo</surname><given-names>HV</given-names></name><name name-style="western"><surname>Surbakti</surname><given-names>S</given-names></name><name name-style="western"><surname>Hendrich</surname><given-names>L</given-names></name><name name-style="western"><surname>Balke</surname><given-names>M</given-names></name></person-group> (<year>2012</year>) <article-title>Introduction of the <italic><tp:taxon-name><tp:taxon-name-part taxon-name-part-type="genus">Exocelina</tp:taxon-name-part><tp:taxon-name-part taxon-name-part-type="species">ekari</tp:taxon-name-part></tp:taxon-name></italic>-group with descriptions of 22 new species from New Guinea (<tp:taxon-name><tp:taxon-name-part taxon-name-part-type="order">Coleoptera</tp:taxon-name-part></tp:taxon-name>, <tp:taxon-name><tp:taxon-name-part taxon-name-part-type="family">Dytiscidae</tp:taxon-name-part></tp:taxon-name>, <tp:taxon-name><tp:taxon-name-part taxon-name-part-type="subfamily">Copelatinae</tp:taxon-name-part></tp:taxon-name>).</article-title><source>ZooKeys</source><volume>250</volume>: <fpage>1</fpage>–<lpage>76</lpage>. <ext-link xlink:type="simple" ext-link-type="doi" xlink:href="10.3897/zookeys.250.3715">https://doi.org/10.3897/zookeys.250.3715</ext-link></mixed-citation></ref></ref-list></tp:taxon-treatment>
