# Supplementary material for: Introduction of the Exocelinacasuarina-group, with a key to its representatives and descriptions of 19 new species from New Guinea (Coleoptera, Dytiscidae, Copelatinae)
Source: Zookeys. 2018 Dec 6;(803):7–70. doi: 10.3897/zookeys.803.28903 (PMC6390078; doi:10.3897/zookeys.803.28903)
Supplement: XML Treatment for Exocelina okapa [file zookeys.803.28903-treatment15.xml]

<!DOCTYPE tp:taxon-treatment
  PUBLIC "-//TaxonX//DTD Taxonomic Treatment Publishing DTD v0 20100105//EN" "tax-treatment-NSO.dtd">
<tp:taxon-treatment xmlns:tp="http://www.plazi.org/taxpub"><tp:treatment-meta><kwd-group><label>Taxon classification</label><kwd><named-content xmlns:xlink="http://www.w3.org/1999/xlink" content-type="kingdom">Animalia</named-content></kwd><kwd><named-content xmlns:xlink="http://www.w3.org/1999/xlink" content-type="order">Coleoptera</named-content></kwd><kwd><named-content xmlns:xlink="http://www.w3.org/1999/xlink" content-type="family">Dytiscidae</named-content></kwd></kwd-group><mixed-citation publication-type="journal"><person-group><name><surname>Shaverdo</surname><given-names>Helena</given-names></name><name><surname>Sagata</surname><given-names>Katayo</given-names></name><name><surname>Balke</surname><given-names>Michael</given-names></name></person-group><article-title>Introduction of the <italic><tp:taxon-name><tp:taxon-name-part taxon-name-part-type="genus" reg="Exocelina">Exocelina</tp:taxon-name-part><tp:taxon-name-part taxon-name-part-type="species" reg="casuarina">casuarina</tp:taxon-name-part></tp:taxon-name></italic>-group, with a key to its representatives and descriptions of 19 new species from New Guinea (<tp:taxon-name><tp:taxon-name-part taxon-name-part-type="order">Coleoptera</tp:taxon-name-part></tp:taxon-name>, <tp:taxon-name><tp:taxon-name-part taxon-name-part-type="family">Dytiscidae</tp:taxon-name-part></tp:taxon-name>, <tp:taxon-name><tp:taxon-name-part taxon-name-part-type="subfamily">Copelatinae</tp:taxon-name-part></tp:taxon-name>)</article-title><source>Zookeys</source><day>6</day><month>12</month><year>2018</year><volume>2018</volume><issue>803</issue><fpage>7</fpage><lpage>70</lpage><pub-id pub-id-type="doi">10.3897/zookeys.803.28903</pub-id></mixed-citation></tp:treatment-meta><tp:nomenclature><label>15.</label><tp:taxon-name>
            <tp:taxon-name-part taxon-name-part-type="genus" reg="Exocelina">Exocelina</tp:taxon-name-part>
            <tp:taxon-name-part taxon-name-part-type="species" reg="okapa">okapa</tp:taxon-name-part>
            <object-id xmlns:xlink="http://www.w3.org/1999/xlink" content-type="zoobank" xlink:type="simple">http://zoobank.org/A1C1E56D-459F-4BF1-A670-7EDE937644FA</object-id>
          </tp:taxon-name><tp:taxon-authority>Shaverdo &amp; Balke</tp:taxon-authority><tp:taxon-status xmlns:xlink="http://www.w3.org/1999/xlink" xlink:type="simple">sp. n.</tp:taxon-status><xref ref-type="fig" rid="F7">Figs 23</xref><xref ref-type="fig" rid="F19">, 47</xref></tp:nomenclature><tp:treatment-sec sec-type="type locality" id="SECID0EMZCI"><title>Type locality.</title><p>Papua New Guinea: Eastern Highlands Province, Wapi Creek, Kimiagomo, Okapa, <named-content xmlns:xlink="http://www.w3.org/1999/xlink" content-type="dwc:verbatimCoordinates" xlink:type="simple"><named-content content-type="geo-json" specific-use="{&#34;type&#34;:&#34;Point&#34;,&#34;coordinates&#34;:[145.574667,-6.423500]}" id="NCID0EVZCI" xlink:type="simple">06°25.41'S, 145°34.48'E</named-content></named-content>, 1900 m a.s.l.</p></tp:treatment-sec><tp:treatment-sec sec-type="type material" id="SECID0E1ZCI"><title>Type material.</title><p><italic>Holotype</italic>: male “Papua New Guinea: Eastern Highlands, Wapi Creek, Kimiagomo, Okapa, 1900m, 9.viii.2005, <named-content xmlns:xlink="http://www.w3.org/1999/xlink" content-type="dwc:verbatimCoordinates" xlink:type="simple"><named-content content-type="geo-json" specific-use="{&#34;type&#34;:&#34;Point&#34;,&#34;coordinates&#34;:[145.574667,-6.423450]}" id="NCID0EF1CI" xlink:type="simple">6 25.407S 145 34.480E</named-content></named-content>, K.Sagata (WB122)” (<named-content xmlns:xlink="http://www.w3.org/1999/xlink" content-type="dwc:institutional_code" xlink:type="simple">ZSM</named-content>). <italic>Paratypes</italic>: 5 males, 2 females with the same label as the holotype (<named-content xmlns:xlink="http://www.w3.org/1999/xlink" content-type="dwc:institutional_code" xlink:type="simple">NHMW</named-content>, <named-content xmlns:xlink="http://www.w3.org/1999/xlink" content-type="dwc:institutional_code" xlink:type="simple">ZSM</named-content>). 1 male, 3 females “Papua New Guinea: Eastern Highlands, Tegupate creek Kimiagomo, Okapa, 1900m, 9.viii.2005, <named-content xmlns:xlink="http://www.w3.org/1999/xlink" content-type="dwc:verbatimCoordinates" xlink:type="simple"><named-content content-type="geo-json" specific-use="{&#34;type&#34;:&#34;Point&#34;,&#34;coordinates&#34;:[145.574667,-6.423450]}" id="NCID0E51CI" xlink:type="simple">6 25.407S 145 34.480E</named-content></named-content>, K.Sagata (WB124)” (<named-content xmlns:xlink="http://www.w3.org/1999/xlink" content-type="dwc:institutional_code" xlink:type="simple">NHMW</named-content>, <named-content xmlns:xlink="http://www.w3.org/1999/xlink" content-type="dwc:institutional_code" xlink:type="simple">ZSM</named-content>). 1 male, 2 females “Papua New Guinea: Eastern Highlands, Kimiagomo vill, north Okapa stn, 1900, 30.iv.2006, <named-content xmlns:xlink="http://www.w3.org/1999/xlink" content-type="dwc:verbatimCoordinates" xlink:type="simple"><named-content content-type="geo-json" specific-use="{&#34;type&#34;:&#34;Point&#34;,&#34;coordinates&#34;:[145.574667,-6.423450]}" id="NCID0EQ2CI" xlink:type="simple">06.25.407S 145.34.480E</named-content></named-content>, Sagata (<abbrev xmlns:xlink="http://www.w3.org/1999/xlink" xlink:title="Papua New Guinea" id="ABBRID0EV2CI" xlink:type="simple">PNG</abbrev> 80)” (<named-content xmlns:xlink="http://www.w3.org/1999/xlink" content-type="dwc:institutional_code" xlink:type="simple">NHMW</named-content>, <named-content xmlns:xlink="http://www.w3.org/1999/xlink" content-type="dwc:institutional_code" xlink:type="simple">ZSM</named-content>). 1 male, 4 females “Papua New Guinea: Eastern Highlands, Yuyulio, Kimiagomo-Okapa, 2100m, 13.iv.2003, <named-content xmlns:xlink="http://www.w3.org/1999/xlink" content-type="dwc:verbatimCoordinates" xlink:type="simple"><named-content content-type="geo-json" specific-use="{&#34;type&#34;:&#34;Point&#34;,&#34;coordinates&#34;:[145.570550,-6.420917]}" id="NCID0EG3CI" xlink:type="simple">06 25.255S 145 34.233E</named-content></named-content>, K. Sagata (WB7)” (<named-content xmlns:xlink="http://www.w3.org/1999/xlink" content-type="dwc:institutional_code" xlink:type="simple">NHMW</named-content>, <named-content xmlns:xlink="http://www.w3.org/1999/xlink" content-type="dwc:institutional_code" xlink:type="simple">ZSM</named-content>). 1 male “Papua New Guinea: Eastern Highlands, Kainantu, Yoginofi, 1900m, 9.v.1994, <named-content xmlns:xlink="http://www.w3.org/1999/xlink" content-type="dwc:verbatimCoordinates" xlink:type="simple"><named-content content-type="geo-json" specific-use="{&#34;type&#34;:&#34;Point&#34;,&#34;coordinates&#34;:[145.757717,-6.363317]}" id="NCID0EY3CI" xlink:type="simple">06.21.799S 145.45.463E</named-content></named-content>, Balke &amp; Sagata (<abbrev xmlns:xlink="http://www.w3.org/1999/xlink" xlink:title="Papua New Guinea" id="ABBRID0E43CI" xlink:type="simple">PNG</abbrev> 55)” (<named-content xmlns:xlink="http://www.w3.org/1999/xlink" content-type="dwc:institutional_code" xlink:type="simple">ZSM</named-content>).</p></tp:treatment-sec><tp:treatment-sec sec-type="material" id="SECID0EG4CI"><title>Additional material.</title><p>3 females “Papua New Guinea: Eastern Highlands, Hano kotu, Kimiagomo, Okapa, 1661m, 11.viii.2006, <named-content xmlns:xlink="http://www.w3.org/1999/xlink" content-type="dwc:verbatimCoordinates" xlink:type="simple"><named-content content-type="geo-json" specific-use="{&#34;type&#34;:&#34;Point&#34;,&#34;coordinates&#34;:[145.575933,-6.418267]}" id="NCID0EP4CI" xlink:type="simple">06 25.096S 145 34.556E</named-content></named-content>, K.Sagata (WB129)” (<named-content xmlns:xlink="http://www.w3.org/1999/xlink" content-type="dwc:institutional_code" xlink:type="simple">ZSM</named-content>).</p></tp:treatment-sec><tp:treatment-sec sec-type="description" id="SECID0EZ4CI"><title>Description.</title><p><italic>Body size and form</italic>: Beetle medium-sized: <abbrev xmlns:xlink="http://www.w3.org/1999/xlink" xlink:title="total body length without head" id="ABBRID0EB5CI" xlink:type="simple">TL-H</abbrev> 3.95–4.7 mm, <abbrev xmlns:xlink="http://www.w3.org/1999/xlink" xlink:title="total body length" id="ABBRID0EF5CI" xlink:type="simple">TL</abbrev> 4.3–5.05 mm, <abbrev xmlns:xlink="http://www.w3.org/1999/xlink" xlink:title="maximum body width" id="ABBRID0EJ5CI" xlink:type="simple">MW</abbrev> 2.05–2.5 mm (holotype: <abbrev xmlns:xlink="http://www.w3.org/1999/xlink" xlink:title="total body length without head" id="ABBRID0EN5CI" xlink:type="simple">TL-H</abbrev> 4.3 mm, <abbrev xmlns:xlink="http://www.w3.org/1999/xlink" xlink:title="total body length" id="ABBRID0ER5CI" xlink:type="simple">TL</abbrev> 4.7 mm, <abbrev xmlns:xlink="http://www.w3.org/1999/xlink" xlink:title="maximum body width" id="ABBRID0EV5CI" xlink:type="simple">MW</abbrev> 2.3 mm), with oblong-oval habitus, slightly more attenuated posteriorly.</p><p><italic>Coloration</italic>: Piceous, with reddish brown pronotum. Head reddish brown to piceous, paler anteriorly and darker posterior to eyes. Pronotum dark brown to piceous, with reddish to reddish brown sides narrowly or broadly. Elytra dark brown to piceous, sometime with narrow reddish sutural lines. Head appendages and legs proximally yellowish red, legs distally darker, reddish brown, especially metathoracic legs (Fig. <xref ref-type="fig" rid="F7">23</xref>). Teneral specimens paler.</p><p><italic>Surface sculpture</italic>: Shiny dorsally. Head mostly with fine, sparse punctation (spaces between punctures 2–3 times size of punctures) but punctation denser and coarser between eyes; diameter of punctures smaller than diameter of cells of microreticulation. Pronotum and elytra with very fine, sparse punctation, sometimes inconspicuous on elytra. Pronotum and elytra with weakly impressed microreticulation. Head with microreticulation stronger. Metaventrite and metacoxae distinctly microreticulate, metacoxal plates with longitudinal strioles and transverse wrinkles, abdominal ventrites with distinct microreticulation and strioles. Metaventrite medially, metacoxal plates, and abdominal ventrites with very fine, sparse, often inconspicuous punctation.</p><p><italic>Structures</italic>: Pronotum with distinct lateral bead. Its lateral sides with distinct longitudinal impressions. Base of prosternum and neck of prosternal process with distinct ridge, slightly rounded anteriorly. Blade of prosternal process lanceolate, relatively narrow, slightly convex, and smooth, with distinct lateral bead and few lateral setae. Abdominal ventrite 6 rounded.</p><p><italic>Male</italic>: Antennae simple (Fig. <xref ref-type="fig" rid="F7">23</xref>). Protarsomere 4 with large, thick, strongly curved anterolateral hook-like seta. Protarsomere 5 ventrally with anterior band of ca 60 and posterior row of 20 relatively long, thin setae (Fig. <xref ref-type="fig" rid="F19">47D</xref>). Median lobe in lateral view slightly curved, with apex dully pointed, slightly bent downwards; in ventral view, broadened subdistally, with broad, rounded apex. Paramere slightly concave on dorsal side and with dense setae on subdistal part; proximal setae inconspicuous (Fig. <xref ref-type="fig" rid="F19">47A–C</xref>). Abdominal ventrite 6 with 8–12 lateral striae on each side.</p><p><italic>Female</italic>: Without evident differences in external morphology from males, except for not modified protarsi and abdominal ventrite 6 without striae.</p></tp:treatment-sec><tp:treatment-sec sec-type="Affinities" id="SECID0E46CI"><title>Affinities.</title><p><italic><tp:taxon-name><tp:taxon-name-part taxon-name-part-type="genus" reg="Exocelina">Exocelina</tp:taxon-name-part><tp:taxon-name-part taxon-name-part-type="species" reg="okapa">okapa</tp:taxon-name-part></tp:taxon-name></italic> sp. n. is similar to <italic><tp:taxon-name><tp:taxon-name-part taxon-name-part-type="genus" reg="Exocelina">E.</tp:taxon-name-part><tp:taxon-name-part taxon-name-part-type="species" reg="yoginofi">yoginofi</tp:taxon-name-part></tp:taxon-name></italic> sp. n. but differs from it in very weak dorsal punctation and microreticulation and more slender median lobe. The species is also similar to <italic><tp:taxon-name><tp:taxon-name-part taxon-name-part-type="genus" reg="Exocelina">E.</tp:taxon-name-part><tp:taxon-name-part taxon-name-part-type="species" reg="mendiensis">mendiensis</tp:taxon-name-part></tp:taxon-name></italic> sp. n. but differs from it in distinctly smaller size and differently shaped apex of the median lobe.</p></tp:treatment-sec><tp:treatment-sec sec-type="distribution" id="SECID0EEBDI"><title>Distribution.</title><p>Papua New Guinea: Eastern Highlands Province (Fig. <xref ref-type="fig" rid="F22">50</xref>).</p></tp:treatment-sec><tp:treatment-sec sec-type="etymology" id="SECID0EOBDI"><title>Etymology.</title><p>The species is named after Okapa Station. The name is a noun in the nominative singular standing in apposition.</p></tp:treatment-sec><tp:treatment-sec><!--Section generated to contain objects referenced in tp:taxon-treatment.--><fig id="F7" position="float" orientation="portrait"><label>Figures 22–25.</label><caption><p>Habitus and coloration <bold>22</bold><italic><tp:taxon-name><tp:taxon-name-part taxon-name-part-type="genus" reg="Exocelina">Exocelina</tp:taxon-name-part><tp:taxon-name-part taxon-name-part-type="species" reg="yoginofi">yoginofi</tp:taxon-name-part></tp:taxon-name></italic> sp. n. <bold>23</bold><italic><tp:taxon-name><tp:taxon-name-part taxon-name-part-type="genus" reg="Exocelina">E.</tp:taxon-name-part><tp:taxon-name-part taxon-name-part-type="species" reg="okapa">okapa</tp:taxon-name-part></tp:taxon-name></italic> sp. n. <bold>24</bold><italic><tp:taxon-name><tp:taxon-name-part taxon-name-part-type="genus" reg="Exocelina">E.</tp:taxon-name-part><tp:taxon-name-part taxon-name-part-type="species" reg="mendiensis">mendiensis</tp:taxon-name-part></tp:taxon-name></italic> sp. n. <bold>25</bold><italic><tp:taxon-name><tp:taxon-name-part taxon-name-part-type="genus" reg="Exocelina">E.</tp:taxon-name-part><tp:taxon-name-part taxon-name-part-type="species" reg="kumulensis">kumulensis</tp:taxon-name-part></tp:taxon-name></italic> sp. n.</p></caption><graphic xmlns:xlink="http://www.w3.org/1999/xlink" xlink:href="zookeys-803-007-g007.jpg" position="float" orientation="portrait" xlink:type="simple" id="oo_247814.jpg"/></fig><fig id="F19" position="float" orientation="portrait"><label>Figures 46–47.</label><caption><p><bold>46</bold><italic><tp:taxon-name><tp:taxon-name-part taxon-name-part-type="genus" reg="Exocelina">Exocelina</tp:taxon-name-part><tp:taxon-name-part taxon-name-part-type="species" reg="yoginofi">yoginofi</tp:taxon-name-part></tp:taxon-name></italic> sp. n. <bold>47</bold><italic><tp:taxon-name><tp:taxon-name-part taxon-name-part-type="genus" reg="Exocelina">E.</tp:taxon-name-part><tp:taxon-name-part taxon-name-part-type="species" reg="okapa">okapa</tp:taxon-name-part></tp:taxon-name></italic> sp. n. <bold>A</bold> Median lobe in ventral view <bold>B</bold> Median lobe in lateral view <bold>C</bold> Paramere in external view <bold>D</bold> Male protarsomeres 4–5 in ventral view.</p></caption><graphic xmlns:xlink="http://www.w3.org/1999/xlink" xlink:href="zookeys-803-007-g019.jpg" position="float" orientation="portrait" xlink:type="simple" id="oo_247826.jpg"/></fig><fig id="F22" position="float" orientation="portrait"><label>Figure 50.</label><caption><p>Map of New Guinea showing distribution of the species.</p></caption><graphic xmlns:xlink="http://www.w3.org/1999/xlink" xlink:href="zookeys-803-007-g022.jpg" position="float" orientation="portrait" xlink:type="simple" id="oo_247829.jpg"/></fig></tp:treatment-sec></tp:taxon-treatment>
