# Supplementary material for: Introduction of the Exocelinacasuarina-group, with a key to its representatives and descriptions of 19 new species from New Guinea (Coleoptera, Dytiscidae, Copelatinae)
Source: Zookeys. 2018 Dec 6;(803):7–70. doi: 10.3897/zookeys.803.28903 (PMC6390078; doi:10.3897/zookeys.803.28903)
Supplement: XML Treatment for Exocelina pseudopusilla [file zookeys.803.28903-treatment18.xml]

<!DOCTYPE tp:taxon-treatment
  PUBLIC "-//TaxonX//DTD Taxonomic Treatment Publishing DTD v0 20100105//EN" "tax-treatment-NSO.dtd">
<tp:taxon-treatment xmlns:tp="http://www.plazi.org/taxpub"><tp:treatment-meta><kwd-group><label>Taxon classification</label><kwd><named-content xmlns:xlink="http://www.w3.org/1999/xlink" content-type="kingdom">Animalia</named-content></kwd><kwd><named-content xmlns:xlink="http://www.w3.org/1999/xlink" content-type="order">Coleoptera</named-content></kwd><kwd><named-content xmlns:xlink="http://www.w3.org/1999/xlink" content-type="family">Dytiscidae</named-content></kwd></kwd-group><mixed-citation publication-type="journal"><person-group><name><surname>Shaverdo</surname><given-names>Helena</given-names></name><name><surname>Sagata</surname><given-names>Katayo</given-names></name><name><surname>Balke</surname><given-names>Michael</given-names></name></person-group><article-title>Introduction of the <italic><tp:taxon-name><tp:taxon-name-part taxon-name-part-type="genus" reg="Exocelina">Exocelina</tp:taxon-name-part><tp:taxon-name-part taxon-name-part-type="species" reg="casuarina">casuarina</tp:taxon-name-part></tp:taxon-name></italic>-group, with a key to its representatives and descriptions of 19 new species from New Guinea (<tp:taxon-name><tp:taxon-name-part taxon-name-part-type="order">Coleoptera</tp:taxon-name-part></tp:taxon-name>, <tp:taxon-name><tp:taxon-name-part taxon-name-part-type="family">Dytiscidae</tp:taxon-name-part></tp:taxon-name>, <tp:taxon-name><tp:taxon-name-part taxon-name-part-type="subfamily">Copelatinae</tp:taxon-name-part></tp:taxon-name>)</article-title><source>Zookeys</source><day>6</day><month>12</month><year>2018</year><volume>2018</volume><issue>803</issue><fpage>7</fpage><lpage>70</lpage><pub-id pub-id-type="doi">10.3897/zookeys.803.28903</pub-id></mixed-citation></tp:treatment-meta><tp:nomenclature><label>18.</label><tp:taxon-name>
            <tp:taxon-name-part taxon-name-part-type="genus" reg="Exocelina">Exocelina</tp:taxon-name-part>
            <tp:taxon-name-part taxon-name-part-type="species" reg="pseudopusilla">pseudopusilla</tp:taxon-name-part>
            <object-id xmlns:xlink="http://www.w3.org/1999/xlink" content-type="zoobank" xlink:type="simple">http://zoobank.org/D1246773-6373-4A1D-AF63-B8BFBCCE69D1</object-id>
          </tp:taxon-name><tp:taxon-authority>Shaverdo &amp; Balke</tp:taxon-authority><tp:taxon-status xmlns:xlink="http://www.w3.org/1999/xlink" xlink:type="simple">sp. n.</tp:taxon-status><xref ref-type="fig" rid="F6">Figs 18</xref><xref ref-type="fig" rid="F17">, 42</xref><!--PageBreak--></tp:nomenclature><tp:treatment-sec sec-type="type locality" id="SECID0EQTDI"><title>Type locality.</title><p>Papua New Guinea: Simbu Province, Mount Wilhelm, <named-content xmlns:xlink="http://www.w3.org/1999/xlink" content-type="dwc:verbatimCoordinates" xlink:type="simple"><named-content content-type="geo-json" specific-use="{&#34;type&#34;:&#34;Point&#34;,&#34;coordinates&#34;:[145.269470,-5.720874]}" id="NCID0EZTDI" xlink:type="simple">05°43'15.145"S, 145°16'10.0927"E</named-content></named-content>, 1,200 m a.s.l.</p></tp:treatment-sec><tp:treatment-sec sec-type="type material" id="SECID0E5TDI"><title>Type material.</title><p><italic>Holotype</italic>: male “Ibisca Niugini, <abbrev xmlns:xlink="http://www.w3.org/1999/xlink" xlink:title="Papua New Guinea" id="ABBRID0EGUDI" xlink:type="simple">PNG</abbrev> 1–3.xi.2012 Mount Wilhelm 1200 m <named-content xmlns:xlink="http://www.w3.org/1999/xlink" content-type="dwc:verbatimCoordinates" xlink:type="simple"><named-content content-type="geo-json" specific-use="{&#34;type&#34;:&#34;Point&#34;,&#34;coordinates&#34;:[145.269470,-5.720874]}" id="NCID0ENUDI" xlink:type="simple">-5,720873833 145,2694702</named-content></named-content> MW1200 / P1611 Vial 16950” (<named-content xmlns:xlink="http://www.w3.org/1999/xlink" content-type="dwc:institutional_code" xlink:type="simple">MNHN</named-content>). <italic>Paratypes</italic>: 1 male “Ibisca Niugini, <abbrev xmlns:xlink="http://www.w3.org/1999/xlink" xlink:title="Papua New Guinea" id="ABBRID0EZUDI" xlink:type="simple">PNG</abbrev> 27–29.x.2012 Mount Wilhelm 1200m <named-content xmlns:xlink="http://www.w3.org/1999/xlink" content-type="dwc:verbatimCoordinates" xlink:type="simple"><named-content content-type="geo-json" specific-use="{&#34;type&#34;:&#34;Point&#34;,&#34;coordinates&#34;:[145.269470,-5.720874]}" id="NCID0EAVDI" xlink:type="simple">-5,720873833 145,2694702</named-content></named-content> MW1200 / P1513 Vial 09099” (<named-content xmlns:xlink="http://www.w3.org/1999/xlink" content-type="dwc:institutional_code" xlink:type="simple">IECA</named-content>). 1 male “Ibisca Niugini, <abbrev xmlns:xlink="http://www.w3.org/1999/xlink" xlink:title="Papua New Guinea" id="ABBRID0EKVDI" xlink:type="simple">PNG</abbrev> 27–29.x.2012 Mount Wilhelm 1200m”, “<named-content xmlns:xlink="http://www.w3.org/1999/xlink" content-type="dwc:verbatimCoordinates" xlink:type="simple"><named-content content-type="geo-json" specific-use="{&#34;type&#34;:&#34;Point&#34;,&#34;coordinates&#34;:[145.269470,-5.720874]}" id="NCID0ERVDI" xlink:type="simple">-5,720873833 145,2694702</named-content></named-content> FIT-MW1200-E-2/8-d03 / Plot 5 / P1521 Vial 17210” (<named-content xmlns:xlink="http://www.w3.org/1999/xlink" content-type="dwc:institutional_code" xlink:type="simple">NHMW</named-content>). 1 female “Ibisca Niugini, <abbrev xmlns:xlink="http://www.w3.org/1999/xlink" xlink:title="Papua New Guinea" id="ABBRID0E2VDI" xlink:type="simple">PNG</abbrev> 27–29.x.2012 Mount Wilhelm 1200m <named-content xmlns:xlink="http://www.w3.org/1999/xlink" content-type="dwc:verbatimCoordinates" xlink:type="simple"><named-content content-type="geo-json" specific-use="{&#34;type&#34;:&#34;Point&#34;,&#34;coordinates&#34;:[145.269470,-5.720874]}" id="NCID0ECWDI" xlink:type="simple">-5,720873833 145,2694702</named-content></named-content> MW1200 / P1553 Vial 09007” (<named-content xmlns:xlink="http://www.w3.org/1999/xlink" content-type="dwc:institutional_code" xlink:type="simple">ZSM</named-content>). 1 female “Ibisca Niugini, <abbrev xmlns:xlink="http://www.w3.org/1999/xlink" xlink:title="Papua New Guinea" id="ABBRID0EMWDI" xlink:type="simple">PNG</abbrev> 27–29.x.2012 Mount Wilhelm 1200m <named-content xmlns:xlink="http://www.w3.org/1999/xlink" content-type="dwc:verbatimCoordinates" xlink:type="simple"><named-content content-type="geo-json" specific-use="{&#34;type&#34;:&#34;Point&#34;,&#34;coordinates&#34;:[145.269470,-5.720874]}" id="NCID0ETWDI" xlink:type="simple">-5,720873833 145,2694702</named-content></named-content> MW1200 / P1561 Vial 16873” (<named-content xmlns:xlink="http://www.w3.org/1999/xlink" content-type="dwc:institutional_code" xlink:type="simple">ZSM</named-content>). 1 female “Ibisca Niugini, <abbrev xmlns:xlink="http://www.w3.org/1999/xlink" xlink:title="Papua New Guinea" id="ABBRID0E4WDI" xlink:type="simple">PNG</abbrev> 28–30.x.2012 Mount Wilhelm 1200m <named-content xmlns:xlink="http://www.w3.org/1999/xlink" content-type="dwc:verbatimCoordinates" xlink:type="simple"><named-content content-type="geo-json" specific-use="{&#34;type&#34;:&#34;Point&#34;,&#34;coordinates&#34;:[145.269470,-5.720874]}" id="NCID0EEXDI" xlink:type="simple">-5,720873833 145,2694702</named-content></named-content> MW1200 / P1601 Vial 17313” (<named-content xmlns:xlink="http://www.w3.org/1999/xlink" content-type="dwc:institutional_code" xlink:type="simple">ZSM</named-content>). 1 female “Ibisca Niugini, <abbrev xmlns:xlink="http://www.w3.org/1999/xlink" xlink:title="Papua New Guinea" id="ABBRID0EOXDI" xlink:type="simple">PNG</abbrev> 28–30.x.2012 Mount Wilhelm 1200m <named-content xmlns:xlink="http://www.w3.org/1999/xlink" content-type="dwc:verbatimCoordinates" xlink:type="simple"><named-content content-type="geo-json" specific-use="{&#34;type&#34;:&#34;Point&#34;,&#34;coordinates&#34;:[145.269470,-5.720874]}" id="NCID0EVXDI" xlink:type="simple">-5,720873833 145,2694702</named-content></named-content> MW1200 / P1633 Vial 18848” (<named-content xmlns:xlink="http://www.w3.org/1999/xlink" content-type="dwc:institutional_code" xlink:type="simple">MNHN</named-content>). 2 females “Ibisca Niugini, <abbrev xmlns:xlink="http://www.w3.org/1999/xlink" xlink:title="Papua New Guinea" id="ABBRID0E6XDI" xlink:type="simple">PNG</abbrev> 28–30.x.2012 Mount Wilhelm 1200m <named-content xmlns:xlink="http://www.w3.org/1999/xlink" content-type="dwc:verbatimCoordinates" xlink:type="simple"><named-content content-type="geo-json" specific-use="{&#34;type&#34;:&#34;Point&#34;,&#34;coordinates&#34;:[145.269470,-5.720874]}" id="NCID0EGYDI" xlink:type="simple">-5,720873833 145,2694702</named-content></named-content> MW1200 / P1609 Vial 18855” (<named-content xmlns:xlink="http://www.w3.org/1999/xlink" content-type="dwc:institutional_code" xlink:type="simple">BMNH</named-content>, <named-content xmlns:xlink="http://www.w3.org/1999/xlink" content-type="dwc:institutional_code" xlink:type="simple">ZSM</named-content>). 1 female “Ibisca Niugini, <abbrev xmlns:xlink="http://www.w3.org/1999/xlink" xlink:title="Papua New Guinea" id="ABBRID0EVYDI" xlink:type="simple">PNG</abbrev> 28–30.x.2012 Mount Wilhelm 1200m <named-content xmlns:xlink="http://www.w3.org/1999/xlink" content-type="dwc:verbatimCoordinates" xlink:type="simple"><named-content content-type="geo-json" specific-use="{&#34;type&#34;:&#34;Point&#34;,&#34;coordinates&#34;:[145.269470,-5.720874]}" id="NCID0E3YDI" xlink:type="simple">-5,720873833 145,2694702</named-content></named-content> MW1200 / P1633 Vial 18848” (<named-content xmlns:xlink="http://www.w3.org/1999/xlink" content-type="dwc:institutional_code" xlink:type="simple">ZSM</named-content>). 1 female “Ibisca Niugini, <abbrev xmlns:xlink="http://www.w3.org/1999/xlink" xlink:title="Papua New Guinea" id="ABBRID0EGZDI" xlink:type="simple">PNG</abbrev> 30.x.-1.xi.2012 Mount Wilhelm 1200m <named-content xmlns:xlink="http://www.w3.org/1999/xlink" content-type="dwc:verbatimCoordinates" xlink:type="simple"><named-content content-type="geo-json" specific-use="{&#34;type&#34;:&#34;Point&#34;,&#34;coordinates&#34;:[145.269470,-5.720874]}" id="NCID0ENZDI" xlink:type="simple">-5,720873833 145,2694702</named-content></named-content> MW1200 / P1634 Vial 17605” (<named-content xmlns:xlink="http://www.w3.org/1999/xlink" content-type="dwc:institutional_code" xlink:type="simple">ZSM</named-content>). 1 female “Ibisca Niugini, <abbrev xmlns:xlink="http://www.w3.org/1999/xlink" xlink:title="Papua New Guinea" id="ABBRID0EXZDI" xlink:type="simple">PNG</abbrev> 27–29.x.2012 Mount Wilhelm 1200m”, “<named-content xmlns:xlink="http://www.w3.org/1999/xlink" content-type="dwc:verbatimCoordinates" xlink:type="simple"><named-content content-type="geo-json" specific-use="{&#34;type&#34;:&#34;Point&#34;,&#34;coordinates&#34;:[145.269470,-5.720874]}" id="NCID0E5ZDI" xlink:type="simple">-5,720873833 145,2694702</named-content></named-content> FIT-MW1200-G-2/8-d03 / Plot 7 / P1537 Vial 17367” (<named-content xmlns:xlink="http://www.w3.org/1999/xlink" content-type="dwc:institutional_code" xlink:type="simple">ZSM</named-content>). 1 female “Ibisca Ni<!--PageBreak-->ugini, <abbrev xmlns:xlink="http://www.w3.org/1999/xlink" xlink:title="Papua New Guinea" id="ABBRID0EK1DI" xlink:type="simple">PNG</abbrev> 28–30.x.2012 Mount Wilhelm 1200m”, “<named-content xmlns:xlink="http://www.w3.org/1999/xlink" content-type="dwc:verbatimCoordinates" xlink:type="simple"><named-content content-type="geo-json" specific-use="{&#34;type&#34;:&#34;Point&#34;,&#34;coordinates&#34;:[145.269470,-5.720874]}" id="NCID0ER1DI" xlink:type="simple">-5,720873833 145,2694702</named-content></named-content> FIT-MW1200-S-2/8-d04 / Plot 19 / P1633 Vial 18847-CODYTI” (<named-content xmlns:xlink="http://www.w3.org/1999/xlink" content-type="dwc:institutional_code" xlink:type="simple">ANIC</named-content>).</p></tp:treatment-sec><tp:treatment-sec sec-type="description" id="SECID0E21DI"><title>Description.</title><p><italic>Body size and form</italic>: Beetle small: <abbrev xmlns:xlink="http://www.w3.org/1999/xlink" xlink:title="total body length without head" id="ABBRID0ED2DI" xlink:type="simple">TL-H</abbrev> 3.25–3.55 mm, <abbrev xmlns:xlink="http://www.w3.org/1999/xlink" xlink:title="total body length" id="ABBRID0EH2DI" xlink:type="simple">TL</abbrev> 3.65–3.95 mm, <abbrev xmlns:xlink="http://www.w3.org/1999/xlink" xlink:title="maximum body width" id="ABBRID0EL2DI" xlink:type="simple">MW</abbrev> 1.8–1.85 mm (holotype: <abbrev xmlns:xlink="http://www.w3.org/1999/xlink" xlink:title="total body length without head" id="ABBRID0EP2DI" xlink:type="simple">TL-H</abbrev> 3.5 mm, <abbrev xmlns:xlink="http://www.w3.org/1999/xlink" xlink:title="total body length" id="ABBRID0ET2DI" xlink:type="simple">TL</abbrev> 3.85 mm, <abbrev xmlns:xlink="http://www.w3.org/1999/xlink" xlink:title="maximum body width" id="ABBRID0EX2DI" xlink:type="simple">MW</abbrev> 2.0 mm), with oblong to oblong-oval habitus.</p><p><italic>Coloration</italic>: Reddish brown to dark brown, with head and pronotum paler. Head reddish to reddish brown, with small darker areas posterior to eyes. Pronotum reddish to reddish brown, with dark brown disc. Elytra brown to dark brown, with narrow reddish sutural lines. Head appendages yellowish red, legs reddish, distally darker, especially metathoracic legs (Fig. <xref ref-type="fig" rid="F6">18</xref>). Teneral specimens paler.</p><p><italic>Surface sculpture</italic>: Submatt dorsally. Head with dense, coarse punctation (no spaces between punctures or spaces of equal size of punctures), evidently finer and sparser anteriorly; diameter of punctures equal to or larger than diameter of cells of microreticulation. Pronotum and elytra with dense and coarse punctation, sparser and finer than on head. Pronotum and elytra with rather strongly impressed microreticulation. Head with microreticulation stronger. Metaventrite and metacoxae distinctly microreticulate, metacoxal plates with longitudinal strioles and transverse wrinkles. Abdominal ventrites with distinct microreticulation, strioles, and fine sparse punctation.</p><p><italic>Structures</italic>: Pronotum with narrow lateral bead. Its lateral sides with distinct longitudinal impressions. Base of prosternum and neck of prosternal process with distinct ridge, slightly rounded anteriorly. Blade of prosternal process lanceolate, relatively broad, slightly convex, with distinct lateral bead and few setae. Abdominal ventrite 6 slightly truncate or very slightly concave.</p><p><italic>Male</italic>: Antennae simple (Fig. <xref ref-type="fig" rid="F6">18</xref>). Protarsomere 4 with anterior angle slightly expanded, with large, thick, strongly curved anterolateral hook-like seta. Protarsomere 5 long and narrow, with anterior band of ca 40 and posterior row of 13 relatively long, thin setae (Fig. <xref ref-type="fig" rid="F17">42D</xref>). Median lobe in lateral view simple, slightly curved; in ventral view, evenly tapering to broadly pointed apex, side of apex slightly thickened. Paramere slightly concave on dorsal side and with dense setae on subdistal part; proximal setae finer (Fig. <xref ref-type="fig" rid="F17">42A–C</xref>). Abdominal ventrite 6 with 9–10 lateral striae on each side.</p><p><italic>Female</italic>: Without evident differences in external morphology from males, except for not modified protarsi and abdominal ventrite 6 without striae.</p></tp:treatment-sec><tp:treatment-sec sec-type="Affinities" id="SECID0E63DI"><title>Affinities.</title><p><italic><tp:taxon-name><tp:taxon-name-part taxon-name-part-type="genus" reg="Exocelina">Exocelina</tp:taxon-name-part><tp:taxon-name-part taxon-name-part-type="species" reg="pseudopusilla">pseudopusilla</tp:taxon-name-part></tp:taxon-name></italic> sp. n. is similar to <italic><tp:taxon-name><tp:taxon-name-part taxon-name-part-type="genus" reg="Exocelina">E.</tp:taxon-name-part><tp:taxon-name-part taxon-name-part-type="species" reg="pusilla">pusilla</tp:taxon-name-part></tp:taxon-name></italic> sp. n. but larger, more elongate, with denser and coarser dorsal punctation and microreticulation and differently shaped median lobe. See also under <italic><tp:taxon-name><tp:taxon-name-part taxon-name-part-type="genus" reg="Exocelina">E.</tp:taxon-name-part><tp:taxon-name-part taxon-name-part-type="species" reg="cyclops">cyclops</tp:taxon-name-part></tp:taxon-name></italic> sp. n.</p><p><bold>Distribution and note on taxonomy.</bold> Papua New Guinea: Simbu Province (Fig. <xref ref-type="fig" rid="F22">50</xref>). So far, this species is known only from the Mount Wilhelm, where it occurs at the high altitudes (1200 m), whilst <italic><tp:taxon-name><tp:taxon-name-part taxon-name-part-type="genus" reg="Exocelina">E.</tp:taxon-name-part><tp:taxon-name-part taxon-name-part-type="species" reg="pusilla">pusilla</tp:taxon-name-part></tp:taxon-name></italic> sp. n. is also known from the Mount Wilhelm but only from 200 m. We consider the specimens from 1200 m as a distinct species (not belonging to <italic><tp:taxon-name><tp:taxon-name-part taxon-name-part-type="genus" reg="Exocelina">E.</tp:taxon-name-part><tp:taxon-name-part taxon-name-part-type="species" reg="pusilla">pusilla</tp:taxon-name-part></tp:taxon-name></italic> sp. n.) because of the morphological differences mentioned above and because no intermediate forms were found. We realize a possibility that they might be just a larger, more elongate, and more strongly punctured and reticulated form of <italic><tp:taxon-name><tp:taxon-name-part taxon-name-part-type="genus" reg="Exocelina">E.</tp:taxon-name-part><tp:taxon-name-part taxon-name-part-type="species" reg="pusilla">pusilla</tp:taxon-name-part></tp:taxon-name></italic> sp. n. adapted to the high altitudes. However, based on the <!--PageBreak-->present material, we cannot confirm it. For that, further morphological and molecular studies and more material, including one from intermediate altitudes, are requited.</p></tp:treatment-sec><tp:treatment-sec sec-type="etymology" id="SECID0ER6DI"><title>Etymology.</title><p>The species was mistaken for <italic><tp:taxon-name><tp:taxon-name-part taxon-name-part-type="genus" reg="Exocelina">E.</tp:taxon-name-part><tp:taxon-name-part taxon-name-part-type="species" reg="pusilla">pusilla</tp:taxon-name-part></tp:taxon-name></italic> sp. n. due to their similarity. The name is a noun in the nominative singular standing in apposition.</p></tp:treatment-sec><tp:treatment-sec><!--Section generated to contain objects referenced in tp:taxon-treatment.--><fig id="F6" position="float" orientation="portrait"><label>Figures 18–21.</label><caption><p>Habitus and coloration <bold>18</bold><italic><tp:taxon-name><tp:taxon-name-part taxon-name-part-type="genus" reg="Exocelina">Exocelina</tp:taxon-name-part><tp:taxon-name-part taxon-name-part-type="species" reg="pseudopusilla">pseudopusilla</tp:taxon-name-part></tp:taxon-name></italic> sp. n. <bold>19</bold><italic><tp:taxon-name><tp:taxon-name-part taxon-name-part-type="genus" reg="Exocelina">E.</tp:taxon-name-part><tp:taxon-name-part taxon-name-part-type="species" reg="simbaiensis">simbaiensis</tp:taxon-name-part></tp:taxon-name></italic> sp. n. <bold>20</bold><italic><tp:taxon-name><tp:taxon-name-part taxon-name-part-type="genus" reg="Exocelina">E.</tp:taxon-name-part><tp:taxon-name-part taxon-name-part-type="species" reg="menyamya">menyamya</tp:taxon-name-part></tp:taxon-name></italic> sp. n. <bold>21</bold><italic><tp:taxon-name><tp:taxon-name-part taxon-name-part-type="genus" reg="Exocelina">E.</tp:taxon-name-part><tp:taxon-name-part taxon-name-part-type="species" reg="ambua">ambua</tp:taxon-name-part></tp:taxon-name></italic> sp. n.</p></caption><graphic xmlns:xlink="http://www.w3.org/1999/xlink" xlink:href="zookeys-803-007-g006.jpg" position="float" orientation="portrait" xlink:type="simple" id="oo_247813.jpg"/></fig><fig id="F17" position="float" orientation="portrait"><label>Figures 42–43.</label><caption><p><bold>42</bold><italic><tp:taxon-name><tp:taxon-name-part taxon-name-part-type="genus" reg="Exocelina">Exocelina</tp:taxon-name-part><tp:taxon-name-part taxon-name-part-type="species" reg="pseudopusilla">pseudopusilla</tp:taxon-name-part></tp:taxon-name></italic> sp. n. <bold>43</bold><italic><tp:taxon-name><tp:taxon-name-part taxon-name-part-type="genus" reg="Exocelina">E.</tp:taxon-name-part><tp:taxon-name-part taxon-name-part-type="species" reg="simbaiensis">simbaiensis</tp:taxon-name-part></tp:taxon-name></italic> sp. n. <bold>A</bold> Median lobe in ventral view <bold>B</bold> Median lobe in lateral view <bold>C</bold> Paramere in external view <bold>D</bold> Male protarsomeres 4–5 in ventral view.</p></caption><graphic xmlns:xlink="http://www.w3.org/1999/xlink" xlink:href="zookeys-803-007-g017.jpg" position="float" orientation="portrait" xlink:type="simple" id="oo_247824.jpg"/></fig><fig id="F22" position="float" orientation="portrait"><label>Figure 50.</label><caption><p>Map of New Guinea showing distribution of the species.</p></caption><graphic xmlns:xlink="http://www.w3.org/1999/xlink" xlink:href="zookeys-803-007-g022.jpg" position="float" orientation="portrait" xlink:type="simple" id="oo_247829.jpg"/></fig></tp:treatment-sec></tp:taxon-treatment>
