# Supplementary material for: Introduction of the Exocelinacasuarina-group, with a key to its representatives and descriptions of 19 new species from New Guinea (Coleoptera, Dytiscidae, Copelatinae)
Source: Zookeys. 2018 Dec 6;(803):7–70. doi: 10.3897/zookeys.803.28903 (PMC6390078; doi:10.3897/zookeys.803.28903)
Supplement: XML Treatment for Exocelina pusilla [file zookeys.803.28903-treatment19.xml]

<!DOCTYPE tp:taxon-treatment
  PUBLIC "-//TaxonX//DTD Taxonomic Treatment Publishing DTD v0 20100105//EN" "tax-treatment-NSO.dtd">
<tp:taxon-treatment xmlns:tp="http://www.plazi.org/taxpub"><tp:treatment-meta><kwd-group><label>Taxon classification</label><kwd><named-content xmlns:xlink="http://www.w3.org/1999/xlink" content-type="kingdom">Animalia</named-content></kwd><kwd><named-content xmlns:xlink="http://www.w3.org/1999/xlink" content-type="order">Coleoptera</named-content></kwd><kwd><named-content xmlns:xlink="http://www.w3.org/1999/xlink" content-type="family">Dytiscidae</named-content></kwd></kwd-group><mixed-citation publication-type="journal"><person-group><name><surname>Shaverdo</surname><given-names>Helena</given-names></name><name><surname>Sagata</surname><given-names>Katayo</given-names></name><name><surname>Balke</surname><given-names>Michael</given-names></name></person-group><article-title>Introduction of the <italic><tp:taxon-name><tp:taxon-name-part taxon-name-part-type="genus" reg="Exocelina">Exocelina</tp:taxon-name-part><tp:taxon-name-part taxon-name-part-type="species" reg="casuarina">casuarina</tp:taxon-name-part></tp:taxon-name></italic>-group, with a key to its representatives and descriptions of 19 new species from New Guinea (<tp:taxon-name><tp:taxon-name-part taxon-name-part-type="order">Coleoptera</tp:taxon-name-part></tp:taxon-name>, <tp:taxon-name><tp:taxon-name-part taxon-name-part-type="family">Dytiscidae</tp:taxon-name-part></tp:taxon-name>, <tp:taxon-name><tp:taxon-name-part taxon-name-part-type="subfamily">Copelatinae</tp:taxon-name-part></tp:taxon-name>)</article-title><source>Zookeys</source><day>6</day><month>12</month><year>2018</year><volume>2018</volume><issue>803</issue><fpage>7</fpage><lpage>70</lpage><pub-id pub-id-type="doi">10.3897/zookeys.803.28903</pub-id></mixed-citation></tp:treatment-meta><tp:nomenclature><label>19.</label><tp:taxon-name>
            <tp:taxon-name-part taxon-name-part-type="genus" reg="Exocelina">Exocelina</tp:taxon-name-part>
            <tp:taxon-name-part taxon-name-part-type="species" reg="pusilla">pusilla</tp:taxon-name-part>
            <object-id xmlns:xlink="http://www.w3.org/1999/xlink" content-type="zoobank" xlink:type="simple">http://zoobank.org/EA2F0829-7152-4555-8B5C-DE2184A07ADB</object-id>
          </tp:taxon-name><tp:taxon-authority>Shaverdo &amp; Balke</tp:taxon-authority><tp:taxon-status xmlns:xlink="http://www.w3.org/1999/xlink" xlink:type="simple">sp. n.</tp:taxon-status><xref ref-type="fig" rid="F4">Figs 10</xref><xref ref-type="fig" rid="F13">, 35</xref><tp:nomenclature-citation-list><tp:nomenclature-citation><tp:taxon-name>
                <tp:taxon-name-part taxon-name-part-type="genus" reg="Exocelina">Exocelina</tp:taxon-name-part>
              </tp:taxon-name><comment>undescribed sp. MB1364: <xref ref-type="bibr" rid="B20">Toussaint et al. 2014</xref>: supplementary figs 1–4, table 2; <xref ref-type="bibr" rid="B21">Toussaint et al. 2015</xref>: supplementary figs S1–S2, table S3.</comment></tp:nomenclature-citation><tp:nomenclature-citation><tp:taxon-name>
                <tp:taxon-name-part taxon-name-part-type="genus" reg="Exocelina">Exocelina</tp:taxon-name-part>
                <tp:taxon-name-part taxon-name-part-type="species" reg="pusilla">pusilla</tp:taxon-name-part>
              </tp:taxon-name><comment>_New_Guinea_MB1364: <xref ref-type="bibr" rid="B21">Toussaint et al. 2015</xref>: supplementary information S5–S6.</comment></tp:nomenclature-citation></tp:nomenclature-citation-list></tp:nomenclature><tp:treatment-sec sec-type="type locality" id="SECID0EZCAK"><title>Type locality.</title><p>Papua New Guinea: Madang Province, Akameku-Brahmin, Bismarck Range, <named-content xmlns:xlink="http://www.w3.org/1999/xlink" content-type="dwc:verbatimCoordinates" xlink:type="simple"><named-content content-type="geo-json" specific-use="{&#34;type&#34;:&#34;Point&#34;,&#34;coordinates&#34;:[145.402167,-5.783833]}" id="NCID0ECDAK" xlink:type="simple">05°47.03'S, 145°24.13'E</named-content></named-content>, 250–500 m a.s.l.</p></tp:treatment-sec><tp:treatment-sec sec-type="type material" id="SECID0EHDAK"><title>Type material.</title><p><italic>Holotype</italic>: male “Papua New Guinea: Madang, Akameku-Brahmin, Bismarck Range, 250–500m, 25.xi.2006, nr <named-content xmlns:xlink="http://www.w3.org/1999/xlink" content-type="dwc:verbatimCoordinates" xlink:type="simple"><named-content content-type="geo-json" specific-use="{&#34;type&#34;:&#34;Point&#34;,&#34;coordinates&#34;:[145.402183,-5.783767]}" id="NCID0ESDAK" xlink:type="simple">05.47.026S 145.24.131E</named-content></named-content>, Balke &amp; Kinibel (<abbrev xmlns:xlink="http://www.w3.org/1999/xlink" xlink:title="Papua New Guinea" id="ABBRID0EXDAK" xlink:type="simple">PNG</abbrev> 115)”, “M.Balke 1364” [green] (<named-content xmlns:xlink="http://www.w3.org/1999/xlink" content-type="dwc:institutional_code" xlink:type="simple">ZSM</named-content>). <italic>Paratypes</italic>: <bold>Madang</bold>: 3 males, 31 exs. with the same label as the holotype (<named-content xmlns:xlink="http://www.w3.org/1999/xlink" content-type="dwc:institutional_code" xlink:type="simple">NHMW</named-content>, <named-content xmlns:xlink="http://www.w3.org/1999/xlink" content-type="dwc:institutional_code" xlink:type="simple">ZSM</named-content>). <bold>Simbu</bold>: 1 male “Ibisca Niugini, <abbrev xmlns:xlink="http://www.w3.org/1999/xlink" xlink:title="Papua New Guinea" id="ABBRID0EQEAK" xlink:type="simple">PNG</abbrev> 9–11.xi.2012 Mount Wilhelm 200m”, “<named-content xmlns:xlink="http://www.w3.org/1999/xlink" content-type="dwc:verbatimCoordinates" xlink:type="simple"><named-content content-type="geo-json" specific-use="{&#34;type&#34;:&#34;Point&#34;,&#34;coordinates&#34;:[145.329742,-5.739897]}" id="NCID0EXEAK" xlink:type="simple">-5,739897251 145,3297424</named-content></named-content> FIT-MW200-P-8/8-d16 / Plot 16 / P0835 Vial 14281-CODYTI” (<named-content xmlns:xlink="http://www.w3.org/1999/xlink" content-type="dwc:institutional_code" xlink:type="simple">ZSM</named-content>). 2 females “Ibisca Niugini, <abbrev xmlns:xlink="http://www.w3.org/1999/xlink" xlink:title="Papua New Guinea" id="ABBRID0EBFAK" xlink:type="simple">PNG</abbrev> 11.ii-11.iv.2012 Mount Wilhelm 200m <named-content xmlns:xlink="http://www.w3.org/1999/xlink" content-type="dwc:verbatimCoordinates" xlink:type="simple"><named-content content-type="geo-json" specific-use="{&#34;type&#34;:&#34;Point&#34;,&#34;coordinates&#34;:[145.329742,-5.739897]}" id="NCID0EIFAK" xlink:type="simple">-5,739897251 145,3297424</named-content></named-content> MW0200 / P0760 Vial 07137” (<named-content xmlns:xlink="http://www.w3.org/1999/xlink" content-type="dwc:institutional_code" xlink:type="simple">ZSM</named-content>). 1 female “Ibisca Niugini, <abbrev xmlns:xlink="http://www.w3.org/1999/xlink" xlink:title="Papua New Guinea" id="ABBRID0ESFAK" xlink:type="simple">PNG</abbrev> 2–4.xi.2012 Mount Wilhelm 200m <named-content xmlns:xlink="http://www.w3.org/1999/xlink" content-type="dwc:verbatimCoordinates" xlink:type="simple"><named-content content-type="geo-json" specific-use="{&#34;type&#34;:&#34;Point&#34;,&#34;coordinates&#34;:[145.329742,-5.739897]}" id="NCID0EZFAK" xlink:type="simple">-5,739897251 145,3297424</named-content></named-content> MW0200 / P0768 Vial 06033” (<named-content xmlns:xlink="http://www.w3.org/1999/xlink" content-type="dwc:institutional_code" xlink:type="simple">ZSM</named-content>).</p></tp:treatment-sec><tp:treatment-sec sec-type="description" id="SECID0EDGAK"><title>Description.</title><p><italic>Body size and form</italic>: Beetle small: <abbrev xmlns:xlink="http://www.w3.org/1999/xlink" xlink:title="total body length without head" id="ABBRID0ELGAK" xlink:type="simple">TL-H</abbrev> 2.95–3.25 mm, <abbrev xmlns:xlink="http://www.w3.org/1999/xlink" xlink:title="total body length" id="ABBRID0EPGAK" xlink:type="simple">TL</abbrev> 3.2–3.6 mm, <abbrev xmlns:xlink="http://www.w3.org/1999/xlink" xlink:title="maximum body width" id="ABBRID0ETGAK" xlink:type="simple">MW</abbrev> 1.65–1.85 mm (holotype: <abbrev xmlns:xlink="http://www.w3.org/1999/xlink" xlink:title="total body length without head" id="ABBRID0EXGAK" xlink:type="simple">TL-H</abbrev> 2.95 mm, <abbrev xmlns:xlink="http://www.w3.org/1999/xlink" xlink:title="total body length" id="ABBRID0E2GAK" xlink:type="simple">TL</abbrev> 3.25 mm, <abbrev xmlns:xlink="http://www.w3.org/1999/xlink" xlink:title="maximum body width" id="ABBRID0E6GAK" xlink:type="simple">MW</abbrev> 1.65 mm), with oblong-oval habitus.</p><p><italic>Coloration</italic>: Reddish to reddish brown, with head and pronotum paler. Head yellowish red to reddish, with small darker areas posterior to eyes. Pronotum yellowish red to reddish, with small brownish area on disc. Elytra reddish brown to brown, with narrow reddish sutural lines. Head appendages yellowish red, legs reddish, distally darker, especially metathoracic legs (Fig. <xref ref-type="fig" rid="F4">10</xref>). Teneral specimens paler.</p><p><italic>Surface sculpture</italic>: Shiny dorsally. Head with dense, coarse punctation (no spaces between punctures or spaces 2 times size of punctures), evidently finer and sparser anteriorly; diameter of punctures equal to or larger than diameter of cells of microreticulation. Pronotum and elytra with dense and coarse punctation, sparser and finer than on head. Pronotum and elytra with weakly impressed microreticulation. Head with microreticulation stronger. Metaventrite and metacoxae distinctly microreticulate, metacoxal plates with longitudinal strioles and transverse wrinkles. Abdominal ventrites with distinct microreticulation, strioles, and fine sparse punctation.</p><p><italic>Structures</italic>: Pronotum with narrow lateral bead. Its lateral sides with longitudinal impressions. Base of prosternum and neck of prosternal process with distinct ridge, rounded anteriorly. Blade of prosternal process lanceolate, relatively broad, slightly convex, with distinct lateral bead and few setae. Abdominal ventrite 6 slightly truncate or very slightly concave.</p><p><italic>Male</italic>: Antennae simple (Fig. <xref ref-type="fig" rid="F4">10</xref>). Protarsomere 4 with anterior angle slightly expanded and large, thick, strongly curved anterolateral hook-like seta. Protarsomere 5 long and narrow, with anterior band of ca 40 and posterior row of 12 relatively long, thin setae (Fig. <xref ref-type="fig" rid="F13">35D</xref>). Median lobe in lateral view simple, slightly curved; in ventral view, evenly tapering to broadly pointed apex, side of apex slightly thickened. Paramere slightly concave on dorsal side and with dense setae on subdistal part; proximal setae finer and much sparser (Fig. <xref ref-type="fig" rid="F13">35A–C</xref>). Abdominal ventrite 6 with 5–10 lateral striae on each side.</p><p><italic>Female</italic>: Without evident differences in external morphology from males, except for not modified protarsi and abdominal ventrite 6 without striae.</p></tp:treatment-sec><tp:treatment-sec sec-type="Affinities" id="SECID0EHIAK"><title>Affinities.</title><p><italic><tp:taxon-name><tp:taxon-name-part taxon-name-part-type="genus" reg="Exocelina">Exocelina</tp:taxon-name-part><tp:taxon-name-part taxon-name-part-type="species" reg="pusilla">pusilla</tp:taxon-name-part></tp:taxon-name></italic> sp. n. is very similar to <italic><tp:taxon-name><tp:taxon-name-part taxon-name-part-type="genus" reg="Exocelina">E.</tp:taxon-name-part><tp:taxon-name-part taxon-name-part-type="species" reg="cyclops">cyclops</tp:taxon-name-part></tp:taxon-name></italic> sp. n. in body shape, coloration, and surface sculpture but differs in having distinctly thinner and distally narrowed median lobe. It is also similar to <italic><tp:taxon-name><tp:taxon-name-part taxon-name-part-type="genus" reg="Exocelina">E.</tp:taxon-name-part><tp:taxon-name-part taxon-name-part-type="species" reg="adelbertensis">adelbertensis</tp:taxon-name-part></tp:taxon-name></italic> sp. n., <italic><tp:taxon-name><tp:taxon-name-part taxon-name-part-type="genus" reg="Exocelina">E.</tp:taxon-name-part><tp:taxon-name-part taxon-name-part-type="species" reg="bewani">bewani</tp:taxon-name-part></tp:taxon-name></italic> sp. n., and <italic><tp:taxon-name><tp:taxon-name-part taxon-name-part-type="genus" reg="Exocelina">E.</tp:taxon-name-part><tp:taxon-name-part taxon-name-part-type="species" reg="sumokedi">sumokedi</tp:taxon-name-part></tp:taxon-name></italic> sp. n. but has coarser dorsal punctation and differently shaped median lobe. See also under <italic><tp:taxon-name><tp:taxon-name-part taxon-name-part-type="genus" reg="Exocelina">E.</tp:taxon-name-part><tp:taxon-name-part taxon-name-part-type="species" reg="pseudopusilla">pseudopusilla</tp:taxon-name-part></tp:taxon-name></italic> sp. n.</p></tp:treatment-sec><tp:treatment-sec sec-type="distribution" id="SECID0EPKAK"><title>Distribution.</title><p>Papua New Guinea: Madang and Simbu Provinces (Fig. <xref ref-type="fig" rid="F22">50</xref>).</p></tp:treatment-sec><tp:treatment-sec sec-type="etymology" id="SECID0EZKAK"><title>Etymology.</title><p>The species name derives from the Latin “pusillus” (small, tiny) to express small size of these beetles. The species name is an adjective in the nominative singular.</p></tp:treatment-sec><tp:treatment-sec><!--Section generated to contain objects referenced in tp:taxon-treatment.--><fig id="F4" position="float" orientation="portrait"><label>Figures 9–14.</label><caption><p>Habitus and coloration <bold>9</bold><italic><tp:taxon-name><tp:taxon-name-part taxon-name-part-type="genus" reg="Exocelina">Exocelina</tp:taxon-name-part><tp:taxon-name-part taxon-name-part-type="species" reg="piusi">piusi</tp:taxon-name-part></tp:taxon-name></italic> sp. n. <bold>10</bold><italic><tp:taxon-name><tp:taxon-name-part taxon-name-part-type="genus" reg="Exocelina">E.</tp:taxon-name-part><tp:taxon-name-part taxon-name-part-type="species" reg="pusilla">pusilla</tp:taxon-name-part></tp:taxon-name></italic> sp. n. <bold>11</bold><italic><tp:taxon-name><tp:taxon-name-part taxon-name-part-type="genus" reg="Exocelina">E.</tp:taxon-name-part><tp:taxon-name-part taxon-name-part-type="species" reg="sumokedi">sumokedi</tp:taxon-name-part></tp:taxon-name></italic> sp. n. <bold>12</bold><italic><tp:taxon-name><tp:taxon-name-part taxon-name-part-type="genus" reg="Exocelina">E.</tp:taxon-name-part><tp:taxon-name-part taxon-name-part-type="species" reg="cyclops">cyclops</tp:taxon-name-part></tp:taxon-name></italic> sp. n. <bold>13</bold><italic><tp:taxon-name><tp:taxon-name-part taxon-name-part-type="genus" reg="Exocelina">E.</tp:taxon-name-part><tp:taxon-name-part taxon-name-part-type="species" reg="bewani">bewani</tp:taxon-name-part></tp:taxon-name></italic> sp. n. <bold>14</bold><italic><tp:taxon-name><tp:taxon-name-part taxon-name-part-type="genus" reg="Exocelina">E.</tp:taxon-name-part><tp:taxon-name-part taxon-name-part-type="species" reg="adelbertensis">adelbertensis</tp:taxon-name-part></tp:taxon-name></italic> sp. n.</p></caption><graphic xmlns:xlink="http://www.w3.org/1999/xlink" xlink:href="zookeys-803-007-g004.jpg" position="float" orientation="portrait" xlink:type="simple" id="oo_247811.jpg"/></fig><fig id="F13" position="float" orientation="portrait"><label>Figures 35–36.</label><caption><p><bold>35</bold><italic><tp:taxon-name><tp:taxon-name-part taxon-name-part-type="genus" reg="Exocelina">Exocelina</tp:taxon-name-part><tp:taxon-name-part taxon-name-part-type="species" reg="pusilla">pusilla</tp:taxon-name-part></tp:taxon-name></italic> sp. n. <bold>36</bold><italic><tp:taxon-name><tp:taxon-name-part taxon-name-part-type="genus" reg="Exocelina">E.</tp:taxon-name-part><tp:taxon-name-part taxon-name-part-type="species" reg="cyclops">cyclops</tp:taxon-name-part></tp:taxon-name></italic> sp. n. <bold>A</bold> Median lobe in ventral view <bold>B</bold> Median lobe in lateral view <bold>C</bold> Paramere in external view <bold>D</bold> Male protarsomeres 4–5 in ventral view.</p></caption><graphic xmlns:xlink="http://www.w3.org/1999/xlink" xlink:href="zookeys-803-007-g013.jpg" position="float" orientation="portrait" xlink:type="simple" id="oo_247820.jpg"/></fig><fig id="F22" position="float" orientation="portrait"><label>Figure 50.</label><caption><p>Map of New Guinea showing distribution of the species.</p></caption><graphic xmlns:xlink="http://www.w3.org/1999/xlink" xlink:href="zookeys-803-007-g022.jpg" position="float" orientation="portrait" xlink:type="simple" id="oo_247829.jpg"/></fig></tp:treatment-sec><ref-list><ref id="B20"><mixed-citation xmlns:xlink="http://www.w3.org/1999/xlink" xlink:type="simple"><person-group><name name-style="western"><surname>Toussaint</surname><given-names>EFA</given-names></name><name name-style="western"><surname>Hall</surname><given-names>R</given-names></name><name name-style="western"><surname>Monaghan</surname><given-names>MT</given-names></name><name name-style="western"><surname>Sagata</surname><given-names>K</given-names></name><name name-style="western"><surname>Ibalim</surname><given-names>S</given-names></name><name name-style="western"><surname>Shaverdo</surname><given-names>HV</given-names></name><name name-style="western"><surname>Vogler</surname><given-names>AP</given-names></name><name name-style="western"><surname>Pons</surname><given-names>J</given-names></name><name name-style="western"><surname>Balke</surname><given-names>M</given-names></name></person-group> (<year>2014</year>) The towering orogeny of New Guinea as a trigger for arthropod megadiversity. Nature Communications 5: 5: 4001.<ext-link xlink:type="simple" ext-link-type="doi" xlink:href="10.1038/ncomms5001">https://doi.org/10.1038/ncomms5001</ext-link></mixed-citation></ref><ref id="B21"><mixed-citation xmlns:xlink="http://www.w3.org/1999/xlink" xlink:type="simple"><person-group><name name-style="western"><surname>Toussaint</surname><given-names>EFA</given-names></name><name name-style="western"><surname>Henrich</surname><given-names>L</given-names></name><name name-style="western"><surname>Shaverdo</surname><given-names>H</given-names></name><name name-style="western"><surname>Balke</surname><given-names>M</given-names></name></person-group> (<year>2015</year>) Mosaic patterns of diversification dynamics following the colonization of Melanesian islands. Scientific Reports 5: 16016. <ext-link xlink:type="simple" ext-link-type="doi" xlink:href="10.1038/srep16016">https://doi.org/10.1038/srep16016</ext-link></mixed-citation></ref></ref-list></tp:taxon-treatment>
