# Supplementary material for: Introduction of the Exocelinacasuarina-group, with a key to its representatives and descriptions of 19 new species from New Guinea (Coleoptera, Dytiscidae, Copelatinae)
Source: Zookeys. 2018 Dec 6;(803):7–70. doi: 10.3897/zookeys.803.28903 (PMC6390078; doi:10.3897/zookeys.803.28903)
Supplement: XML Treatment for Exocelina simbaiensis [file zookeys.803.28903-treatment21.xml]

<!DOCTYPE tp:taxon-treatment
  PUBLIC "-//TaxonX//DTD Taxonomic Treatment Publishing DTD v0 20100105//EN" "tax-treatment-NSO.dtd">
<tp:taxon-treatment xmlns:tp="http://www.plazi.org/taxpub"><tp:treatment-meta><kwd-group><label>Taxon classification</label><kwd><named-content xmlns:xlink="http://www.w3.org/1999/xlink" content-type="kingdom">Animalia</named-content></kwd><kwd><named-content xmlns:xlink="http://www.w3.org/1999/xlink" content-type="order">Coleoptera</named-content></kwd><kwd><named-content xmlns:xlink="http://www.w3.org/1999/xlink" content-type="family">Dytiscidae</named-content></kwd></kwd-group><mixed-citation publication-type="journal"><person-group><name><surname>Shaverdo</surname><given-names>Helena</given-names></name><name><surname>Sagata</surname><given-names>Katayo</given-names></name><name><surname>Balke</surname><given-names>Michael</given-names></name></person-group><article-title>Introduction of the <italic><tp:taxon-name><tp:taxon-name-part taxon-name-part-type="genus" reg="Exocelina">Exocelina</tp:taxon-name-part><tp:taxon-name-part taxon-name-part-type="species" reg="casuarina">casuarina</tp:taxon-name-part></tp:taxon-name></italic>-group, with a key to its representatives and descriptions of 19 new species from New Guinea (<tp:taxon-name><tp:taxon-name-part taxon-name-part-type="order">Coleoptera</tp:taxon-name-part></tp:taxon-name>, <tp:taxon-name><tp:taxon-name-part taxon-name-part-type="family">Dytiscidae</tp:taxon-name-part></tp:taxon-name>, <tp:taxon-name><tp:taxon-name-part taxon-name-part-type="subfamily">Copelatinae</tp:taxon-name-part></tp:taxon-name>)</article-title><source>Zookeys</source><day>6</day><month>12</month><year>2018</year><volume>2018</volume><issue>803</issue><fpage>7</fpage><lpage>70</lpage><pub-id pub-id-type="doi">10.3897/zookeys.803.28903</pub-id></mixed-citation></tp:treatment-meta><tp:nomenclature><label>21.</label><tp:taxon-name>
            <tp:taxon-name-part taxon-name-part-type="genus" reg="Exocelina">Exocelina</tp:taxon-name-part>
            <tp:taxon-name-part taxon-name-part-type="species" reg="simbaiensis">simbaiensis</tp:taxon-name-part>
            <object-id xmlns:xlink="http://www.w3.org/1999/xlink" content-type="zoobank" xlink:type="simple">http://zoobank.org/11CCE13F-F7DC-40A0-967D-C7F70EB423C2</object-id>
          </tp:taxon-name><tp:taxon-authority>Shaverdo &amp; Balke</tp:taxon-authority><tp:taxon-status xmlns:xlink="http://www.w3.org/1999/xlink" xlink:type="simple">sp. n.</tp:taxon-status><xref ref-type="fig" rid="F6">Figs 19</xref><xref ref-type="fig" rid="F17">, 43</xref><tp:nomenclature-citation-list><tp:nomenclature-citation><tp:taxon-name>
                <tp:taxon-name-part taxon-name-part-type="genus" reg="Exocelina">Exocelina</tp:taxon-name-part>
              </tp:taxon-name><comment>undescribed sp. MB3315: <xref ref-type="bibr" rid="B20">Toussaint et al. 2014</xref>: supplementary figs 1–4, table 2;</comment></tp:nomenclature-citation><tp:nomenclature-citation><tp:taxon-name>
                <tp:taxon-name-part taxon-name-part-type="genus" reg="Exocelina"/>
                <tp:taxon-name-part taxon-name-part-type="species" reg="simbaiensis"/>
              </tp:taxon-name><comment><xref ref-type="bibr" rid="B21">Toussaint et al. 2015</xref>: supplementary figs S1–S2, table S3. </comment></tp:nomenclature-citation><tp:nomenclature-citation><tp:taxon-name>
                <tp:taxon-name-part taxon-name-part-type="genus" reg="Exocelina">Exocelina</tp:taxon-name-part>
                <tp:taxon-name-part taxon-name-part-type="species" reg="simbaiensis">simbaiensis</tp:taxon-name-part>
              </tp:taxon-name><comment>_New_Guinea_MB3315: <xref ref-type="bibr" rid="B21">Toussaint et al. 2015</xref>: supplementary information S5–S6.</comment></tp:nomenclature-citation><tp:nomenclature-citation><tp:taxon-name>
                <tp:taxon-name-part taxon-name-part-type="genus" reg="Exocelina">Exocelina</tp:taxon-name-part>
                <tp:taxon-name-part taxon-name-part-type="species" reg="inengensis">inengensis</tp:taxon-name-part>
              </tp:taxon-name><comment>MB3309: <xref ref-type="bibr" rid="B21">Toussaint et al. 2015</xref>: supplementary figs S1–S2, table S3, and information S5–S6.</comment></tp:nomenclature-citation></tp:nomenclature-citation-list></tp:nomenclature><tp:treatment-sec sec-type="type locality" id="SECID0E2UAK"><title>Type locality.</title><p>Papua New Guinea: Western Highlands Province, Simbai, Ineng River, <named-content xmlns:xlink="http://www.w3.org/1999/xlink" content-type="dwc:verbatimCoordinates" xlink:type="simple"><named-content content-type="geo-json" specific-use="{&#34;type&#34;:&#34;Point&#34;,&#34;coordinates&#34;:[144.547000,-5.249000]}" id="NCID0EEVAK" xlink:type="simple">05°14.94'S, 144°32.82'E</named-content></named-content>, 2,000 m a.s.l.</p></tp:treatment-sec><tp:treatment-sec sec-type="type material" id="SECID0EJVAK"><title>Type material.</title><p><italic>Holotype</italic>: male “Papua New Guinea: Western Highlands, Simbai, Ineng River, 2000m, 27.ii.2007, <named-content xmlns:xlink="http://www.w3.org/1999/xlink" content-type="dwc:verbatimCoordinates" xlink:type="simple"><named-content content-type="geo-json" specific-use="{&#34;type&#34;:&#34;Point&#34;,&#34;coordinates&#34;:[144.546967,-5.249050]}" id="NCID0EUVAK" xlink:type="simple">05.14.943S 144.32.818E</named-content></named-content>, Kinibel (<abbrev xmlns:xlink="http://www.w3.org/1999/xlink" xlink:title="Papua New Guinea" id="ABBRID0EZVAK" xlink:type="simple">PNG</abbrev> 135)” (<named-content xmlns:xlink="http://www.w3.org/1999/xlink" content-type="dwc:institutional_code" xlink:type="simple">ZSM</named-content>). <italic>Paratypes</italic>: 4 males, 9 females with the same label as the holotype, one male with an additional green label “M.Balke 3309” (<named-content xmlns:xlink="http://www.w3.org/1999/xlink" content-type="dwc:institutional_code" xlink:type="simple">NHMW</named-content>, <named-content xmlns:xlink="http://www.w3.org/1999/xlink" content-type="dwc:institutional_code" xlink:type="simple">ZSM</named-content>). 1 male, 1 female “Papua New Guinea: Western Highlands, Simbai area, 2200m, 6.iii.2007, <named-content xmlns:xlink="http://www.w3.org/1999/xlink" content-type="dwc:verbatimCoordinates" xlink:type="simple"><named-content content-type="geo-json" specific-use="{&#34;type&#34;:&#34;Point&#34;,&#34;coordinates&#34;:[144.530817,-5.312533]}" id="NCID0ERWAK" xlink:type="simple">05.18.752S 144.31.849E</named-content></named-content>, Kinibel (<abbrev xmlns:xlink="http://www.w3.org/1999/xlink" xlink:title="Papua New Guinea" id="ABBRID0EWWAK" xlink:type="simple">PNG</abbrev> 149)”, male additionally with “M.Balke 3316” [green] (<named-content xmlns:xlink="http://www.w3.org/1999/xlink" content-type="dwc:institutional_code" xlink:type="simple">ZSM</named-content>). 2 females “Papua New Guinea: Western Highlands, Simbai area, 2500m, 8.iii.2007, <named-content xmlns:xlink="http://www.w3.org/1999/xlink" content-type="dwc:verbatimCoordinates" xlink:type="simple"><named-content content-type="geo-json" specific-use="{&#34;type&#34;:&#34;Point&#34;,&#34;coordinates&#34;:[144.560850,-5.236700]}" id="NCID0ECXAK" xlink:type="simple">05.14.202S 144.33.651E</named-content></named-content>, Kinibel (<abbrev xmlns:xlink="http://www.w3.org/1999/xlink" xlink:title="Papua New Guinea" id="ABBRID0EHXAK" xlink:type="simple">PNG</abbrev> 150)” (<named-content xmlns:xlink="http://www.w3.org/1999/xlink" content-type="dwc:institutional_code" xlink:type="simple">NHMW</named-content>, <named-content xmlns:xlink="http://www.w3.org/1999/xlink" content-type="dwc:institutional_code" xlink:type="simple">ZSM</named-content>). 1 female “M.Balke 3315” [green], “Papua New Guinea: Western Highlands, Jimi Valley, above Sendiap Station, 2000m, 6.iii.2007, <named-content xmlns:xlink="http://www.w3.org/1999/xlink" content-type="dwc:verbatimCoordinates" xlink:type="simple"><named-content content-type="geo-json" specific-use="{&#34;type&#34;:&#34;Point&#34;,&#34;coordinates&#34;:[144.521100,-5.321900]}" id="NCID0EYXAK" xlink:type="simple">05.19.314S 144.31.266E</named-content></named-content>, Kinibel (<abbrev xmlns:xlink="http://www.w3.org/1999/xlink" xlink:title="Papua New Guinea" id="ABBRID0E4XAK" xlink:type="simple">PNG</abbrev> 148)” (<named-content xmlns:xlink="http://www.w3.org/1999/xlink" content-type="dwc:institutional_code" xlink:type="simple">ZSM</named-content>).</p></tp:treatment-sec><tp:treatment-sec sec-type="description" id="SECID0EGYAK"><title>Description.</title><p><italic>Body size and form</italic>: Beetle small to medium-sized: <abbrev xmlns:xlink="http://www.w3.org/1999/xlink" xlink:title="total body length without head" id="ABBRID0EOYAK" xlink:type="simple">TL-H</abbrev> 3.3–4.15 mm, <abbrev xmlns:xlink="http://www.w3.org/1999/xlink" xlink:title="total body length" id="ABBRID0ESYAK" xlink:type="simple">TL</abbrev> 3.65–4.5 mm, <abbrev xmlns:xlink="http://www.w3.org/1999/xlink" xlink:title="maximum body width" id="ABBRID0EWYAK" xlink:type="simple">MW</abbrev> 1.8–2.15 mm (holotype: <abbrev xmlns:xlink="http://www.w3.org/1999/xlink" xlink:title="total body length without head" id="ABBRID0E1YAK" xlink:type="simple">TL-H</abbrev> 3.9 mm, <abbrev xmlns:xlink="http://www.w3.org/1999/xlink" xlink:title="total body length" id="ABBRID0E5YAK" xlink:type="simple">TL</abbrev> 4.25 mm, <abbrev xmlns:xlink="http://www.w3.org/1999/xlink" xlink:title="maximum body width" id="ABBRID0ECZAK" xlink:type="simple">MW</abbrev> 2.0 mm), with rather oblong habitus.</p><p><italic>Coloration</italic>: Dark brown to piceous, sometimes with reddish pronotum. Head dark brown to piceous, paler anteriorly. Pronotum dark brown to piceous, with reddish brown lateral sides and sometimes anteriorly and narrowly posteriorly. Elytra dark brown to piceous, sometimes with narrow reddish sutural lines. Head appendages and legs proximally yellowish red, legs distally darker, reddish (Fig. <xref ref-type="fig" rid="F6">19</xref>).</p><p><italic>Surface sculpture</italic>: Matt dorsally. Head with dense punctation (no spaces between punctures or spaces 2 times size of punctures), finer and sparser anteriorly; diameter of punctures equal to diameter of cells of microreticulation. Pronotum and elytra with slightly sparser and finer punctation than on head. Head, pronotum and elytra with strongly impressed microreticulation. Metaventrite and metacoxae distinctly microreticulate, metacoxal plates with longitudinal strioles and transverse wrinkles. Abdominal ventrites with distinct microreticulation, strioles, and fine, sparse but distinct punctation.</p><p><italic>Structures</italic>: Pronotum with distinct lateral bead. Its lateral sides with distinct longitudinal impressions. Base of prosternum and neck of prosternal process with distinct ridge, slightly rounded anteriorly. Blade of prosternal process lanceolate, relatively narrow, slightly convex, with distinct lateral bead and few setae. Abdominal ventrite 6 broadly rounded.</p><p><italic>Male</italic>: Antennomere simple, slightly stout (Fig. <xref ref-type="fig" rid="F6">19</xref>). Protarsomere 4 with anterior angle slightly expanded, with large, thick, strongly curved anterolateral hook-like seta. Protarsomere 5 long and narrow, slightly concave ventrally, with anterior band of ca 40 and irregular posterior row of 17 relatively long setae (Fig. <xref ref-type="fig" rid="F17">43D</xref>). Median lobe in lateral view slightly curved, its apex thickened, bent downwards; in ventral view, slightly broadened medially, with broadly pointed apex. Paramere very slightly concave on dorsal side and with dense setae on subdistal part; proximal setae inconspicuous (Fig. <xref ref-type="fig" rid="F17">43A–C</xref>). Abdominal ventrite 6 with 7–12 lateral striae on each side.</p><p><italic>Female</italic>: Without evident differences in external morphology from males, except for not modified protarsi and abdominal ventrite 6 without striae.</p><p><italic>Variability.</italic> The specimens from Ineng River are larger: <abbrev xmlns:xlink="http://www.w3.org/1999/xlink" xlink:title="total body length without head" id="ABBRID0EO1AK" xlink:type="simple">TL-H</abbrev> 3.5–4.15 mm; remaining specimens: <abbrev xmlns:xlink="http://www.w3.org/1999/xlink" xlink:title="total body length without head" id="ABBRID0ES1AK" xlink:type="simple">TL-H</abbrev> 3.3–3.7 mm. In addition, the population from Ineng River shows variability in how strongly apex of the median lobe bent downwards in lateral view.</p><!--PageBreak--></tp:treatment-sec><tp:treatment-sec sec-type="Affinities" id="SECID0EX1AK"><title>Affinities.</title><p><italic><tp:taxon-name><tp:taxon-name-part taxon-name-part-type="genus" reg="Exocelina">Exocelina</tp:taxon-name-part><tp:taxon-name-part taxon-name-part-type="species" reg="simbaiensis">simbaiensis</tp:taxon-name-part></tp:taxon-name></italic> sp. n. is similar to <italic><tp:taxon-name><tp:taxon-name-part taxon-name-part-type="genus" reg="Exocelina">E.</tp:taxon-name-part><tp:taxon-name-part taxon-name-part-type="species" reg="yoginofi">yoginofi</tp:taxon-name-part></tp:taxon-name></italic> sp. n. in body form, size, and coloration, but differs from it in distinctly stronger punctation and microreticulation and in thickened apex of the median lobe.</p></tp:treatment-sec><tp:treatment-sec sec-type="distribution" id="SECID0ET2AK"><title>Distribution.</title><p>Papua New Guinea: Western Highlands Province, near Simbai (Fig. <xref ref-type="fig" rid="F22">50</xref>).</p></tp:treatment-sec><tp:treatment-sec sec-type="etymology" id="SECID0E42AK"><title>Etymology.</title><p>The species is named after Simbai area. The name is an adjective in the nominative singular.</p></tp:treatment-sec><tp:treatment-sec><!--Section generated to contain objects referenced in tp:taxon-treatment.--><fig id="F6" position="float" orientation="portrait"><label>Figures 18–21.</label><caption><p>Habitus and coloration <bold>18</bold><italic><tp:taxon-name><tp:taxon-name-part taxon-name-part-type="genus" reg="Exocelina">Exocelina</tp:taxon-name-part><tp:taxon-name-part taxon-name-part-type="species" reg="pseudopusilla">pseudopusilla</tp:taxon-name-part></tp:taxon-name></italic> sp. n. <bold>19</bold><italic><tp:taxon-name><tp:taxon-name-part taxon-name-part-type="genus" reg="Exocelina">E.</tp:taxon-name-part><tp:taxon-name-part taxon-name-part-type="species" reg="simbaiensis">simbaiensis</tp:taxon-name-part></tp:taxon-name></italic> sp. n. <bold>20</bold><italic><tp:taxon-name><tp:taxon-name-part taxon-name-part-type="genus" reg="Exocelina">E.</tp:taxon-name-part><tp:taxon-name-part taxon-name-part-type="species" reg="menyamya">menyamya</tp:taxon-name-part></tp:taxon-name></italic> sp. n. <bold>21</bold><italic><tp:taxon-name><tp:taxon-name-part taxon-name-part-type="genus" reg="Exocelina">E.</tp:taxon-name-part><tp:taxon-name-part taxon-name-part-type="species" reg="ambua">ambua</tp:taxon-name-part></tp:taxon-name></italic> sp. n.</p></caption><graphic xmlns:xlink="http://www.w3.org/1999/xlink" xlink:href="zookeys-803-007-g006.jpg" position="float" orientation="portrait" xlink:type="simple" id="oo_247813.jpg"/></fig><fig id="F17" position="float" orientation="portrait"><label>Figures 42–43.</label><caption><p><bold>42</bold><italic><tp:taxon-name><tp:taxon-name-part taxon-name-part-type="genus" reg="Exocelina">Exocelina</tp:taxon-name-part><tp:taxon-name-part taxon-name-part-type="species" reg="pseudopusilla">pseudopusilla</tp:taxon-name-part></tp:taxon-name></italic> sp. n. <bold>43</bold><italic><tp:taxon-name><tp:taxon-name-part taxon-name-part-type="genus" reg="Exocelina">E.</tp:taxon-name-part><tp:taxon-name-part taxon-name-part-type="species" reg="simbaiensis">simbaiensis</tp:taxon-name-part></tp:taxon-name></italic> sp. n. <bold>A</bold> Median lobe in ventral view <bold>B</bold> Median lobe in lateral view <bold>C</bold> Paramere in external view <bold>D</bold> Male protarsomeres 4–5 in ventral view.</p></caption><graphic xmlns:xlink="http://www.w3.org/1999/xlink" xlink:href="zookeys-803-007-g017.jpg" position="float" orientation="portrait" xlink:type="simple" id="oo_247824.jpg"/></fig><fig id="F22" position="float" orientation="portrait"><label>Figure 50.</label><caption><p>Map of New Guinea showing distribution of the species.</p></caption><graphic xmlns:xlink="http://www.w3.org/1999/xlink" xlink:href="zookeys-803-007-g022.jpg" position="float" orientation="portrait" xlink:type="simple" id="oo_247829.jpg"/></fig></tp:treatment-sec><ref-list><ref id="B20"><mixed-citation xmlns:xlink="http://www.w3.org/1999/xlink" xlink:type="simple"><person-group><name name-style="western"><surname>Toussaint</surname><given-names>EFA</given-names></name><name name-style="western"><surname>Hall</surname><given-names>R</given-names></name><name name-style="western"><surname>Monaghan</surname><given-names>MT</given-names></name><name name-style="western"><surname>Sagata</surname><given-names>K</given-names></name><name name-style="western"><surname>Ibalim</surname><given-names>S</given-names></name><name name-style="western"><surname>Shaverdo</surname><given-names>HV</given-names></name><name name-style="western"><surname>Vogler</surname><given-names>AP</given-names></name><name name-style="western"><surname>Pons</surname><given-names>J</given-names></name><name name-style="western"><surname>Balke</surname><given-names>M</given-names></name></person-group> (<year>2014</year>) The towering orogeny of New Guinea as a trigger for arthropod megadiversity. Nature Communications 5: 5: 4001.<ext-link xlink:type="simple" ext-link-type="doi" xlink:href="10.1038/ncomms5001">https://doi.org/10.1038/ncomms5001</ext-link></mixed-citation></ref><ref id="B21"><mixed-citation xmlns:xlink="http://www.w3.org/1999/xlink" xlink:type="simple"><person-group><name name-style="western"><surname>Toussaint</surname><given-names>EFA</given-names></name><name name-style="western"><surname>Henrich</surname><given-names>L</given-names></name><name name-style="western"><surname>Shaverdo</surname><given-names>H</given-names></name><name name-style="western"><surname>Balke</surname><given-names>M</given-names></name></person-group> (<year>2015</year>) Mosaic patterns of diversification dynamics following the colonization of Melanesian islands. Scientific Reports 5: 16016. <ext-link xlink:type="simple" ext-link-type="doi" xlink:href="10.1038/srep16016">https://doi.org/10.1038/srep16016</ext-link></mixed-citation></ref></ref-list></tp:taxon-treatment>
